# Supplementary material for: Dictyocoela microsporidia diversity and co-diversification with their host, a gammarid species complex (Crustacea, Amphipoda) with an old history of divergence and high endemic diversity
Source: BMC Evol Biol. 2020 Nov 11;20:149. doi: 10.1186/s12862-020-01719-z (PMC7659068; doi:10.1186/s12862-020-01719-z)
Supplement: Supplementary file 1 — Additional file 1: Details of the Dictyocoela spp. infections in the 88 populations investigated over the geographic range of Gammarus balcanicus. [file 12862_2020_1719_MOESM1_ESM.xlsx]

## Sheet: Table S1
Additional file 1: Details of the Dictyocoela spp. infections in the 88 populations investigated over the geographic range of Gammarus balcanicus
Host subclade: Host subclades after Mamos et al. 2016
Population ID number **	Population Acronym	Country	Country ISO Code	Sea basin	Latitude	Longitude	Host subclade	Host BIN	Number of tested individuals #	Number of infected individuals	Dictyocoela berillonum b01	Dictyocoela berillonum b02	Dictyocoela duebenum b01	Dictyocoela duebenum* b01 or 03	Dictyocoela duebenum b02	Dictyocoela duebenum b03	Dictyocoela muelleri b01	Dictyocoela muelleri b02	Dictyocoela muelleri* b02 or 03	Dictyocoela muelleri b03	Dictyocoela muelleri b05	Dictyocoela muelleri b06	Dictyocoela muelleri b07	Dictyocoela muelleri* b07 or 08	Dictyocoela muelleri b08	Dictyocoela muelleri b10	Dictyocoela muelleri b11	Dictyocoela roeselum b01	Dictyocoela roeselum b02	Dictyocoela roeselum b03	Dictyocoela roeselum b04	Dictyocoela roeselum b05	Dictyocoela roeselum b06	Dictyocoela roeselum b07	Dictyocoela roeselum b08	Dictyocoela roeselum b09	Dictyocoela roeselum b10	Dictyocoela roeselum b11	Dictyocoela roeselum b12	Dictyocoela roeselum b13	Dictyocoela roeselum b14	Dictyocoela roeselum b15	Dictyocoela roeselum* b15 or 16	Dictyocoela roeselum b16	Dictyocoela roeselum b18
1	AL03	Bosnia - Herzegovina	BA	Black Sea	43.820	18.270	7.B.k	ADD4092	24M / 24F	0
2	AL17	Montenegro	ME	Adriatic Sea	41.988	19.261	6.B.i	ACQ2270	14M / 24F	0
3	AL19	Albania	AL	Adriatic Sea	41.535	19.714	6.B.j	ACQ7874	10M / 0F	0
4	AL53	Albania	AL	Adriatic Sea	41.678	19.853	6.B.l	ADD1665	24M / 24F	16			10	1	4													1
5	AL54	Albania	AL	Adriatic Sea	41.584	20.032	6.B.k	ACQ4538	24M / 24F	1						1
6	AL55	Albania	AL	Adriatic Sea	41.546	20.059	6.B.k	ACQ4538	24M / 24F	1																									1
7	AL56	Albania	AL	Adriatic Sea	41.510	20.300	6.B.i	ACQ2270 & ACQ7874	12M / 24F	0
8	AL57	Albania	AL	Adriatic Sea	41.738	20.302	6.B.d	ACI0724	24M / 24F	1																		1
9	AL59	Albania	AL	Adriatic Sea	41.872	20.324	6.B.l	ACQ7966	24M / 24F	0
10	AL60	Albania	AL	Adriatic Sea	41.967	20.385	6.B.l	ACQ7966	12M / 12F	0
11	AL64	Albania	AL	Adriatic Sea	42.315	20.050	6.B.h	ADD2204	12M / 12F	0
12	AL69	Montenegro	ME	Black Sea	42.836	19.569	7.B.n	ACH7071	24M / 24F	0
13	ALP06	Italy	IT	Adriatic Sea	46.161	13.357	7.B.a	ADD2011	12M / 12F	1																		1
14	ALP07	Italy	IT	Adriatic Sea	46.008	12.330	7.B.a	ADD1314	12M / 12F	0
15	ALP09	Italy	IT	Adriatic Sea	46.116	12.052	7.B.a	ADD3924	12M / 0F	3																			2				1
16	BG08	Bulgaria	BG	Black Sea	43.184	23.497	7.A.b	ADD2308	12M / 12F	1			1
17	BG12	Bulgaria	BG	Black Sea	43.234	24.885	5.e	ADD3923	6M / 6F	0
18	BG21	Serbia	RS	Black Sea	43.217	22.545	7.A.c	ACH8521 & ACQ2268 & ADH7084	12M / 0F	0
19	BG22	Serbia	RS	Black Sea	43.158	22.315	7.A.c	ACQ2268	6M / 6F	0
20	BG23	Serbia	RS	Black Sea	43.144	22.325	7.A.c	ACQ2268	6M / 6F	0
21	BG24	Bulgaria	BG	Aegean Sea	42.242	22.873	7.A.a	ACH8520	6M / 6F	0
22	BG25	Bulgaria	BG	Aegean Sea	42.229	22.888	7.A.a	ACH8520 & ACQ5989 & ADD3720	12M / 12F	0
23	BG27	Bulgaria	BG	Aegean Sea	41.853	23.134	7.A.a	ACH8520 & DD3720	6M / 0F	0
24	BG28	Bulgaria	BG	Aegean Sea	41.685	23.167	7.A.a	ACQ5989 & ADD3720 & ADD1115	12M / 11F	0
25	BG30	Bulgaria	BG	Aegean Sea	42.081	23.881	4	ADD1662	12M / 12F	1	1
26	BG31	Bulgaria	BG	Aegean Sea	42.204	23.996	AR	ADD1661	12M / 11F	8			2																						6
27	BG32	Bulgaria	BG	Aegean Sea	41.835	24.430	5.a	ADD1663	6M / 0F	3	2	1
28	BG33	Bulgaria	BG	Aegean Sea	41.673	24.623	5.b	ADD1664	12M / 12F	1																									1
29	BG53	Romania	RO	Black Sea	44.042	27.963	3.B.d	ACQ6316	24M / 24F	4																3	1
30	BG54	Romania	RO	Black Sea	45.346	24.205	5.e	ADD1843	12M / 12F	1																1
31	GR03	Macedonia	MK	Adriatic Sea	41.175	20.838	6.B.d	ACI0724	12M / 12F	2	1	1
32	GR06	Greece	GR	Aegean Sea	40.627	21.196	6.B.b	ACQ5991	12M / 12F	1																								1
33	GR12	Greece	GR	Aegean Sea	40.228	20.971	6.B.b	ACQ5991	12M / 12F	2	1		1
34	GR13	Greece	GR	Aegean Sea	40.061	20.809	6.B.b	ACQ5991	12M / 12F	0
35	GR38	Greece	GR	Aegean Sea	41.282	23.332	7.A.a	ACQ5989	6M / 6F	1						1
36	H07	Hungary	HU	Black Sea	47.936	18.832	3.A.b	ACZ1893	12M / 12F	1					1
37	H09	Hungary	HU	Black Sea	47.827	19.645	3.A.b	ACZ1895	12M / 12F	1																																			1
38	H11	Hungary	HU	Black Sea	47.983	20.440	3.A.b	ACZ1896	6M / 0F	0
39	H12	Hungary	HU	Black Sea	48.497	20.690	3.A.b	ACZ1897	12M / 0F	0
40	H14	Hungary	HU	Black Sea	48.509	21.326	3.A.b	ACZ1684	12M / 12F	0
41	H15	Hungary	HU	Black Sea	48.323	21.422	3.A.b	ACZ1684	12M / 0F	0
42	H17	Romania	RO	Black Sea	46.950	22.289	3.B.a	ADD2200	12M / 12F	1																																1
43	H18	Romania	RO	Black Sea	47.059	22.042	3.A.b	ADH6786 & ADD2012	12M / 0F	0
44	H21	Slovakia	SK	Black Sea	48.873	20.329	3.A.b	ACZ1685	12M / 0F	3																												3
45	H23	Slovakia	SK	Black Sea	49.017	19.580	3.A.b	ACZ1685	2M / 0F	0
46	H24	Slovakia	SK	Black Sea	49.096	19.145	3.A.b	ACZ1685	2M / 0F	0
47	H26	Slovakia	SK	Black Sea	48.521	18.726	3.A.b	ACZ1894	12M / 12F	0
48	HR01	Croatia	HR	Adriatic Sea	45.075	15.348	7.B.c	ADD1142	6M / 6F	0
49	HR04	Croatia	HR	Black Sea	44.830	15.619	7.B.c	ACQ5994	6M / 6F	0
50	HR05	Croatia	HR	Adriatic Sea	43.977	16.435	7.B.e	ACQ5988 & ADD0959	6M / 6F	4													1	1	2
51	HR07	Croatia	HR	Adriatic Sea	44.487	15.464	7.B.h	ADD2911	6M / 6F	1													1
52	HR09	Croatia	HR	Adriatic Sea	43.451	17.182	7.B.i	ADF2858	6M / 6F	3													1	1	1
53	HR11	Croatia	HR	Adriatic Sea	43.542	16.525	7.B.e	ADD3925	6M / 6F	3													3
54	HR17	Croatia	HR	Adriatic Sea	43.909	15.982	7.B.d	ADD2309	6M / 6F	2																								2
55	HR18	Croatia	HR	Black Sea	44.419	16.141	7.B.b	ACI0723	6M / 6F	1															1
56	HR20	Croatia	HR	Adriatic Sea	43.012	17.658	7.B.j	ADD0961	6M / 6F	2														1										1
57	HR21	Croatia	HR	Adriatic Sea	45.445	13.686	7.B.a	ADD1143	6M / 6F	10																				3	3	2									2
58	HR24	Croatia	HR	Adriatic Sea	44.697	15.054	7.B.l	ADD2010	6M / 6F	0
59	HR25	Croatia	HR	Adriatic Sea	45.272	14.105	7.B.l	ADD1492	6M / 6F	0
60	HR29	Croatia	HR	Adriatic Sea	43.170	17.373	7.B.i	ACQ5993	6M / 0F	0
61	HR30	Croatia	HR	Adriatic Sea	45.149	14.560	7.B.g	ADD3922	12M / 12F	1					1
62	RO01	Romania	RO	Black Sea	47.962	23.511	3.A.b	ADD3921	24M / 20F	1								1
63	RO03	Romania	RO	Black Sea	45.530	25.355	5.d	ADD3980	24M / 24F	0
64	RO04	Romania	RO	Black Sea	47.626	24.768	2	ACQ3981	24M / 24F	2						1																											1
65	RO05	Romania	RO	Black Sea	45.327	25.461	6.A.a	ADD1491	6M / 6F	1																1
66	RO06	Romania	RO	Black Sea	46.135	24.521	5.e	ADD4034	24M / 24F	6						2						2						1							1
67	RO07	Romania	RO	Black Sea	47.191	25.499	3.B.c	ACQ5775	24M / 24F	3																1														1				1
68	RO08	Romania	RO	Black Sea	47.752	26.201	3.A.b	ACQ2375	23M / 23F	2			2
69	RO12	Romania	RO	Black Sea	46.838	25.882	3.A.b	ADD0957	24M / 24F	1							1
70	RO17	Romania	RO	Black Sea	46.112	25.920	5.e	ADD0958	24M / 24F	1							1
71	RO18	Romania	RO	Black Sea	45.542	25.296	5.d	ACQ3513	24M / 24F	1							1
72	RO24	Romania	RO	Black Sea	45.667	24.593	6.A.b	ACQ4539	24M / 24F	0
73	RO30	Romania	RO	Black Sea	45.310	25.116	5.c	ADD1842	24M / 24F	0
74	RO36	Romania	RO	Black Sea	45.228	28.311	3.B.d	ACQ6316	24M / 24F	2																																	2
75	RO39	Romania	RO	Black Sea	45.194	28.372	3.B.d	ACQ6316	24M / 24F	0
76	RO40	Romania	RO	Black Sea	45.202	28.550	3.B.d	ACQ6316	24M / 24F	0
77	RO52	Romania	RO	Black Sea	45.751	22.888	3.A.b	ACQ4903	24M / 24F	3											1																	1		1
78	UA03	Ukraine	UA	Black Sea	48.084	24.656	3.A.b	ACQ2375	24M / 24F	27							13			14
79	UA04	Ukraine	UA	Black Sea	44.846	34.213	1.a	ACQ4115	12M / 12F	0
80	UA06	Ukraine	UA	Black Sea	44.435	34.042	1.a	ACI0009	6M / 12F	1																										1
81	UA07	Ukraine	UA	Black Sea	48.190	24.558	3.A.b	ACQ2375	24M / 8F	3																														1			1	1
82	UA08	Ukraine	UA	Black Sea	44.903	34.175	1.b	ACI0011	8M / 8F	3																											1	1	1
83	UA09	Ukraine	UA	Black Sea	44.930	34.116	1.b	ACI0011	6M / 6F	0
84	UA11	Ukraine	UA	Black Sea	44.434	34.050	1.c	ADD2203	6M / 6F	0
85	UA12	Ukraine	UA	Black Sea	44.741	33.930	1.a	ADD2202 & ADD2201	12M / 12F	0
86	UA15	Ukraine	UA	Black Sea	44.867	34.343	1.a	ACH8523	12M / 12F	0
87	UA29	Ukraine	UA	Black Sea	46.257	30.419	3.A.a	ACH8516	21M / 0F	0
88	UA31	Ukraine	UA	Black Sea	48.141	30.326	3.A.a	ADD2205	24M / 0F	1																																1
TOTAL									1202M / 1053F	139	5	2	16	1	6	5	16	1	0	14	1	2	6	3	4	6	1	4	2	3	3	2	1	4	9	1	1	5	1	3	2	2	4	2	1
# M: Males, F: females
* Infections from which sequence lengh allowed acribing the sequence a parasite species but not a haplogroup.
** See Figure 2
