# Supplementary material for: Dictyocoela microsporidia diversity and co-diversification with their host, a gammarid species complex (Crustacea, Amphipoda) with an old history of divergence and high endemic diversity
Source: BMC Evol Biol. 2020 Nov 11;20:149. doi: 10.1186/s12862-020-01719-z (PMC7659068; doi:10.1186/s12862-020-01719-z)
Supplement: Supplementary file 2 — Additional file 2: Individual-wise data for Dictyocoela spp. infections from this study and found in Genbank (NCBI), mainly for fresh and brackish waters Amphipoda species present in Europe and Lake Baikal. [file 12862_2020_1719_MOESM2_ESM.xlsx]

## Sheet: Table S2
Additional file 2 : Individual-wise data for Dictyocoela spp. infections from this study and found in Genbank (NCBI), mainly for fresh and brackish waters amphipoda species present in Europe and Lake Baikal.
GenBank Accession Number: The same Genbank number may appear for two or more individuals as authors only deposited one haplotypic sequence for several individuals. XXXXXX are the provisional accession numbers of the sequences obtained in this study, awaiting paper acceptance.
Name for Dictyocoela haplogroup : Haplogroups were defined in the Material & Methods. Sequences in red are those defining the haplogroup and used for phylogenetic reconstructions. A Genbank accession number was used as haplogroup name for most published sequences.
Host Individual ID : Population acronym (See Table S1) + individual number.
References : DS : Direct submission to Genbank, no published article associated.
Microsporidia abbreviated name : Given in this study, or taken from the original publication
* sequence used in Fig, S2
** The same Genbank number may appear for two or more individuals as authors only deposited one haplotypic sequence for several individuals.
*** Outgroup
**** Sequences two short (>200bp) to be deposited in GenBank. Such sequences are provides in the spreadsheet entiled Short sequences
Microsporidia complete name	Name for Dictyocoela haplogroup	GenBank Accession Number	Sequences lenght	Host individual ID (present study)	Pop number (present study)	Individual sex (present study)	Microsporidia abbreviated name	Host name	Host abbreviated name	Country ISO code	References	Number of host species
Dictyocoela berillonum	D. berillonum b01	MT932330	349	GR12-06	33	M	Dber b01	Gammarus balcanicus	Gbal	GR	This study	1
	-	****	197	BG32-01	27	M	Dber b01	Gammarus balcanicus	Gbal	BG	This study
	-	****	118	BG30-01	25	M	Dber b01	Gammarus balcanicus	Gbal	BG	This study
	-	****	97	BG32-04	27	M	Dber b01	Gammarus balcanicus	Gbal	BG	This study
	-	****	75	GR03-02	31	M	Dber b01	Gammarus balcanicus	Gbal	MK	This study
	D. berillonum b02	MT932331	392	GR03-09	31	M	Dber b02	Gammarus balcanicus	Gbal	BG	This study	1
	-	MT932332	200	BG32-02	27	M	Dber b02	Gammarus balcanicus	Gbal	BG	This study
	MG773246	MG773246	1308				Dber-B2	Chaetogammarus trichiatus	Ctri	NL	Bacela-Spychalska et al., 2018	1
	MG773253	MG773253	1307				Dber-B9	Dikerogammarus haemobaphes	Dhae	PL	Bacela-Spychalska et al., 2018	3
	-	MG773257	1308				Dber	Dikerogammarus villosus	Dvil	UH	Bacela-Spychalska et al., 2018
	-	KF830272	912				Dber	Dikerogammarus haemobaphes	Dhae	PL	Wroblewski and Ovcharenko., DS
	-	KJ019844	509				Dber	Dikerogammarus villosus	Dvil	PL	Arundell et al., 2014
	-	KM486059	912				Dber	Dikerogammarus haemobaphes	Dhae	UK	Green et al., 2015
	-	KM657354	912				Dber	Dikerogammarus haemobaphes	Dhae	PL	Wroblewski and Ovcharenko., DS
	-	KR349181	912				Dber	Dikerogammarus haemobaphes	Dhae	PL	Wroblewski and Ovcharenko., DS
	-	KR349184	912				Dber	Dikerogammarus haemobaphes	Dhae	PL	Wroblewski and Ovcharenko., DS
	-	KR871365	891				Dber	Dikerogammarus haemobaphes	Dhae	DE	Grabner et al., 2015
	MG773259	MG773259	1308				Dber-B15	Dikerogammarus haemobaphes	Dhae	PL	Bacela-Spychalska et al., 2018	1
	MG773260 *	MG773260	1308				Dber-B16	Dikerogammarus haemobaphes	Dhae	PL	Bacela-Spychalska et al., 2018	1
	MG773251*	MG773251	1308				Dber-B7	Pontogammarus robustoides	Prob	UH	Bacela-Spychalska et al., 2018	5
	-	MG773247	1308				Dber	Chaetogammarus trichiatus	Ctri	NL	Bacela-Spychalska et al., 2018
	-	MG773248*	1308				Dber	Chaetogammarus ischnus	Cisc	PL	Bacela-Spychalska et al., 2018
	-	MG773248*	1308				Dber	Pontogammarus robustoides	Prob	PL	Bacela-Spychalska et al., 2018
	-	MG773249	1308				Dber	Dikerogammarus haemobaphes	Dhae	PL	Bacela-Spychalska et al., 2018
	-	MG773251*	1308				Dber	Dikerogammarus villosus	Dvil	UH	Bacela-Spychalska et al., 2018
	-	MG773251*	1308				Dber	Dikerogammarus villosus	Dvil	UH	Bacela-Spychalska et al., 2018
	-	MG773252	1308				Dber	Pontogammarus robustoides	Prob	PL	Bacela-Spychalska et al., 2018
	EF119216	EF119216	325				Dber	Dikerogammarus villosus	Dvil	BE	Wattier et al. 2007	1
	JQ673481	JQ673481	1308				Dber	Echinogammarus marinus	Emar	UK	Yang et al. 2011	1
	AJ438957*	AJ438957	1320				Dber-B1	Echinogammarus berilloni	Eber	UK	Terry et al., 2004	2
	-	KJ019842	515				Dmue	Dikerogammarus villosus	Dvil	NL	Arundell et al., 2014
	-	KJ019843	515				Dmue	Dikerogammarus villosus	Dvil	NL	Arundell et al., 2014
	MK719346	MK719346	249				Dber-r01	Gammarus roeselii	Groe	PL	Quiles et al. 2019	1
	MG773250	MG773250**	1308				Dber-B6	Dikerogammarus haemobaphes	Dhae	PL	Bacela-Spychalska et al., 2018	2
	-	MG773250**	1308				Dber	Dikerogammarus villosus	Dvil	PL	Bacela-Spychalska et al., 2018
	MG773254	MG773254**	1308				Dber-B10	Dikerogammarus haemobaphes	Dhae	PL	Bacela-Spychalska et al., 2018	4
	-	MG773254**	1308				Dber	Dikerogammarus haemobaphes	Dhae	PL	Bacela-Spychalska et al., 2018
	-	MG773255**	1308				Dber	Chaetogammarus trichiatus	Ctri	DE	Bacela-Spychalska et al., 2018
	-	MG773255**	1308				Dber	Dikerogammarus haemobaphes	Dhae	PL	Bacela-Spychalska et al., 2018
	-	MG773255**	1308				Dber	Dikerogammarus haemobaphes	Dhae	PL	Bacela-Spychalska et al., 2018
	-	MG773255**	1308				Dber	Dikerogammarus haemobaphes	Dhae	PL	Bacela-Spychalska et al., 2018
	-	MG773255**	1308				Dber	Dikerogammarus haemobaphes	Dhae	PL	Bacela-Spychalska et al., 2018
	-	MG773255**	1308				Dber	Dikerogammarus haemobaphes	Dhae	PL	Bacela-Spychalska et al., 2018
	-	MG773255**	1308				Dber	Dikerogammarus haemobaphes	Dhae	PL	Bacela-Spychalska et al., 2018
	-	MG773255**	1308				Dber	Dikerogammarus haemobaphes	Dhae	PL	Bacela-Spychalska et al., 2018
	-	MG773255**	1308				Dber	Dikerogammarus villosus	Dvil	UR	Bacela-Spychalska et al., 2018
	-	MG773255**	1308				Dber	Dikerogammarus villosus	Dvil	UR	Bacela-Spychalska et al., 2018
	-	MG773255**	1308				Dber	Dikerogammarus villosus	Dvil	UR	Bacela-Spychalska et al., 2018
	-	MG773255**	1308				Dber	Dikerogammarus villosus	Dvil	UR	Bacela-Spychalska et al., 2018
	-	MG773255**	1308				Dber	Dikerogammarus villosus	Dvil	UR	Bacela-Spychalska et al., 2018
	-	MG773255**	1308				Dber	Dikerogammarus villosus	Dvil	UR	Bacela-Spychalska et al., 2018
	-	MG773255**	1308				Dber	Dikerogammarus villosus	Dvil	UH	Bacela-Spychalska et al., 2018
	-	MG773255**	1308				Dber	Dikerogammarus villosus	Dvil	PL	Bacela-Spychalska et al., 2018
	-	MG773255**	1308				Dber	Dikerogammarus haemobaphes	Dhae	PL	Bacela-Spychalska et al., 2018
	MG773256	MG773256**	1308				Dber-B12	Dikerogammarus haemobaphes	Dhae	PL	Bacela-Spychalska et al., 2018	2
	-	MG773256**	1308				Dber	Dikerogammarus haemobaphes	Dhae	PL	Bacela-Spychalska et al., 2018
	-	MG773256**	1308				Dber	Dikerogammarus haemobaphes	Dhae	PL	Bacela-Spychalska et al., 2018
	-	MG773256**	1308				Dber	Dikerogammarus haemobaphes	Dhae	PL	Bacela-Spychalska et al., 2018
	-	MG773256**	1308				Dber	Dikerogammarus haemobaphes	Dhae	PL	Bacela-Spychalska et al., 2018
	-	MG773258	1308				Dber	Dikerogammarus villosus	Dvil	UH	Bacela-Spychalska et al., 2018
Dictyocoela duebenum	D. duebenum b01	MT932333	538	BG08-04	16	F	Ddue b01	Gammarus balcanicus	Gbal	BG	This study	1
	-	MT932334	349	AL53-09	4	M	Ddue b01	Gammarus balcanicus	Gbal	AL	This study
	-	MT932335	392	AL53-13F	4	F	Ddue b01	Gammarus balcanicus	Gbal	AL	This study
	-	MT932336	385	AL53-13M	4	M	Ddue b01	Gammarus balcanicus	Gbal	AL	This study
	-	MT932337	392	AL53-14	4	F	Ddue b01	Gammarus balcanicus	Gbal	AL	This study
	-	MT932338	392	AL53-16	4	M	Ddue b01	Gammarus balcanicus	Gbal	AL	This study
	-	MT932339	389	AL53-17	4	F	Ddue b01	Gammarus balcanicus	Gbal	AL	This study
	-	MT932340	385	AL53-19M	4	M	Ddue b01	Gammarus balcanicus	Gbal	AL	This study
	-	MT932341	392	AL53-20	4	F	Ddue b01	Gammarus balcanicus	Gbal	AL	This study
	-	MT932342	245	BG31-03	26	M	Ddue b01	Gammarus balcanicus	Gbal	BG	This study
	-	MT932343	390	BG31-06F	26	F	Ddue b01	Gammarus balcanicus	Gbal	BG	This study
	-	MT932344	392	GR12-04	33	F	Ddue b01	Gammarus balcanicus	Gbal	GR	This study
	-	MT932345	384	AL53-02	4	M	Ddue b01	Gammarus balcanicus	Gbal	RO	This study
	-	MT932346	393	RO08-23	68	F	Ddue b01	Gammarus balcanicus	Gbal	RO	This study
	-	MT932347	278	AL53-15M	4	M	Ddue b01	Gammarus balcanicus	Gbal	AL	This study
	-	MT932348	392	RO08-13	68	F	Ddue b01	Gammarus balcanicus	Gbal	AL	This study
	D. duebenum b02	MT932349	810	AL53-06	4	M	Ddue b02	Gammarus balcanicus	Gbal	AL	This study	1
	-	MT932350	809	AL53-03	4	M	Ddue b02	Gammarus balcanicus	Gbal	AL	This study
	-	MT932351	764	AL53-08	4	M	Ddue b02	Gammarus balcanicus	Gbal	AL	This study
	-	MT932352	782	AL53-23	4	M	Ddue b02	Gammarus balcanicus	Gbal	AL	This study
	-	MT932353	804	H07-08	36	M	Ddue b02	Gammarus balcanicus	Gbal	HU	This study
	-	MT932354	804	HR30-05	61	M	Ddue b02	Gammarus balcanicus	Gbal	HR	This study
	D. duebenum b03	MT932355	396	RO04-03	64	F	Ddue b03	Gammarus balcanicus	Gbal	AL	This study	1
	-	MT932356	392	GR38-04	35	F	Ddue b03	Gammarus balcanicus	Gbal	GR	This study
	-	MT932357	391	AL54-07	5	F	Ddue b03	Gammarus balcanicus	Gbal	RO	This study
	-	MT932358	392	RO06-03	66	F	Ddue b03	Gammarus balcanicus	Gbal	RO	This study
	-	MT932359	203	RO06-05	66	F	Ddue b03	Gammarus balcanicus	Gbal	RO	This study
	D. duebenum b01 or b03	MT932360	213	AL53-15F	4	F	Ddue b01 or b03	Gammarus balcanicus	Gbal	AL	This study
	KR871356	KR871356	1052				Ddue	Gammarus pulex	Gpul	DE	Grabner et al., 2015	2
	-	KR871356	1052					Gammarus roeseli	Groe	DE	Grabner et al., 2015
	KR871355*	KR871355	1090				Ddue	Gammarus fossarum	Gfos	DE	Grabner et al., 2015	2
	-	KR871355	1090					Gammarus roeseli	Groe	DE	Grabner et al., 2015
	KR871380	KR871380	819				Ddue	Gammarus fossarum	Gfos	DE	Grabner et al., 2015	1
	MG029378	MG029378	839				D. sp	Gammarus pulex	Gpul	PL	Ironside & Wilkinson, 2018	1
	MG029379	MG029379	828				D. sp	Gammarus pulex	Gpul	PL	Ironside & Wilkinson, 2018	1
	MG029380	MG029380	767				D. sp	Gammarus pulex	Gpul	PL	Ironside & Wilkinson, 2018	1
	MG029381	MG029381	838				D. sp	Gammarus pulex	Gpul	PL	Ironside & Wilkinson, 2018	1
	FJ756214	FJ756214	830				D. sp-BLAC-VER	Gammarus lacustris	Glac	RU	Qiu et al., DS	1
	FJ756215	FJ756215	829				D. sp-BLAC-VER	Gammarus lacustris	Glac	RU	Qiu et al., DS	1
	KT956055	KT956055	892				D. sp-GLI1	Gammarus lacustris	Glac	RU	Dimova et al., DS	1
	MH753357	MH753357	843				D. sp-BK	Gammarus lacustris	Glac	RU	Dimova et al., DS	1
	MH753359	MH753359	880				D. sp-BK	Gammarus lacustris	Glac	RU	Dimova et al., DS	1
	MH753360	MH753360	851				D. sp-BK	Gammarus lacustris	Glac	RU	Dimova et al., DS	1
	MH753358	MH753358	831				D. sp-BK	Gammarus lacustris	Glac	RU	Dimova et al., DS	1
	MF399465*	MF399465	1275				D. sp-Mz2	Gammarus pulex	Gpul	RU	Ironside & Wilkinson, 2018	1
	MF399466	MF399466	1272				D. sp-Mz2p7	Gammarus pulex	Gpul	RU	Ironside & Wilkinson, 2018	1
	MF399464	MF399464	837				D. sp-Mz2p3	Gammarus pulex	Gpul	RU	Ironside & Wilkinson, 2018	1
	FJ756212		830				D. sp-BCYA-CYA1	Eulimnogammarus cyaneus	Ecya	RU	Qiu et al., DS	1
	FJ756213		830				D. sp-BCYA-CYA2	Eulimnogammarus cyaneus	Ecya	RU	Qiu et al., DS	1
	FJ756216		830				D. sp-BLAC VER	Eulimnogammarus verrucosus	Ever	RU	Qiu et al., DS	1
	MG029383		410				D. sp	Gammarus lacustris	Glac	RU	Ironside & Wilkinson, 2018	1
	MG029385		404				D. sp	Gammarus lacustris	Glac	RU	Ironside & Wilkinson, 2018	1
	MG029386		399				D. sp	Gammarus lacustris	Glac	RU	Ironside & Wilkinson, 2018	1
	MG029388		1170				D. sp-I	Gammarus lacustris	Glac	RU	Ironside & Wilkinson, 2018	1
	MG029389		1141				D. sp-I	Gammarus lacustris	Glac	RU	Ironside & Wilkinson, 2018	1
	MG029392		1039				D. sp	Gammarus lacustris	Glac	RU	Ironside & Wilkinson, 2018	1
	AF397404	AF397404	1319				Dber (Ddue-D1)	Gammarus duebeni	Gdue	UK	Hogg et al., 2002	1
	MG773214*	MG773214	1308				Ddue-D3	Echinogammarus berilloni	Eberi	DEU	Bacela-Spychalska et al., 2018	1
	MG773213*	MG773213	1308				Ddue-D2	Dikerogammarus villosus	Dvil	UKR	Bacela-Spychalska et al., 2018	1
	KR871357	KR871357	1053				Ddue	Echinogammarus berilloni	Eber	DE	Grabner et al., 2015	2
	-	KR871357	1053					Gammarus roeseli	Groe	DE	Grabner et al., 2015
	KR871358	KR871358	1053				Ddue	Gammarus roeselii	Groe	DE	Grabner et al., 2015	2
	-	KR871358	1053					Echinogammarus berilloni	Eber	DE	Grabner et al., 2015
	KP091740*	KP091740	1280				Ddue	Gammarus pulex	Gpul	UK	Ironside and Alexander., 2015	1
	FN434091	FN434091	1293				Ddue	Gammarus duebeni duebeni	Gdue	ISL	Krebes et al., 2010	1
	MF399467	MF399467	1194				D. sp	Gammarus lacustris	Glac	RU	Ironside & Wilkinson, 2018	1
	MG029376	MG029376	930				D. sp	Gammarus duebeni	Gdue	UK	Ironside & Wilkinson, 2018	1
	MG029377	MG029377	880				D. sp	Gammarus duebeni	Gdue	UK	Ironside & Wilkinson, 2018	1
	MG029393	MG029393	843				D. sp	Gammarus lacustris	Glac	RU	Ironside & Wilkinson, 2018	1
	MG029375	MG029375	1295				D. sp-UB	Eulimnogammarus vittatus	Evit	RU	Ironside & Wilkinson, 2018	1
	MG029373	MG029373	1296				D. sp-IR10	Gmelinoides fasciatus	Gfas	RU	Ironside & Wilkinson, 2018	1
	FJ820237	FJ820237	824				D. sp	Gmelinoides fasciata	Gmfas	RU	Kumenkova et al., DS	1
	KY458981	KY458981	753				D. spEML22	Eulimnogammarus marituji	Emar	RU	Dimova et al., DS	1
	KP027301	KP027301	724				D. sp-BK17	Eulimnogammarus marituji	Emar	RU	Madyarova et al 2015	1
	KM977838	KM977838	725				D. sp-EM2015	Eulimnogammarus marituji	Emar	RU	Adelsin et al., 2015	1
	KM977839	KM977839	721				D. sp-All	Acanthogammarus lappaceus longispinus	Alap	RU	Madyarova et al 2015	1
	FJ820217	FJ820217	825				D. sp-B1FAS3	Gmelinoides fasciata	Gmfas	RU	Kumenkova et al., DS	1
		FJ820218	825				D. sp-B2FAS3-FAS1	Gmelinoides fasciata	Gmfas	RU	Kumenkova et al., DS
		FJ820235	825				D. sp-B3FAS3-FAS1	Gmelinoides fasciata	Gmfas	RU	Kumenkova et al., DS
		FJ820236	825				D. sp-B4FAS3-FAS1	Gmelinoides fasciata	Gmfas	RU	Kumenkova et al., DS
	MG029394		1241				D. sp-R15	Brandtia latissima	Blat	RU	Ironside & Wilkinson, 2018	1
	FJ756198		831				D. sp-BLAP-CAN	Pallasea cancellus	Pcan	RU	Qiu et al., DS	1
	FJ756199		831				D. sp-BLAP-LAP	Acanthogammarus lappaceus	Alap	RU	Qiu et al., DS	1
	FJ756200		831				D. sp-BLAP-LAP	Acanthogammarus lappaceus	Alap	RU	Qiu et al., DS	1
	FJ756201		831				D. sp-BLAP-LAP	Acanthogammarus lappaceus	Alap	RU	Qiu et al., DS	1
	FJ756202		831				D. sp-BLAP-PAR	Dorogostaiskia parasitica	Dpar	RU	Qiu et al., DS	1
	FJ756203		815				D. sp-BLAP-PAR	Dorogostaiskia parasitica	Dpar	RU	Qiu et al., DS	1
	FJ756204		831				D. sp-BLAP-PAR	Dorogostaiskia parasitica	Dpar	RU	Qiu et al., DS	1
	FJ756205		831				D. sp-BLAP-PAR	Dorogostaiskia parasitica	Dpar	RU	Qiu et al., DS	1
	FJ756206		831				D. sp-BLAP-PAR	Dorogostaiskia parasitica	Dpar	RU	Qiu et al., DS	1
	FJ756207		831				D. sp-BLAP-PAR	Dorogostaiskia parasitica	Dpar	RU	Qiu et al., DS	1
	FJ756208		820				D. sp-BLAP-PAR	Dorogostaiskia parasitica	Dpar	RU	Qiu et al., DS	1
	FJ756209		831				D. sp-BLAP-PAR	Dorogostaiskia parasitica	Dpar	RU	Qiu et al., DS	1
	FJ756210		831				D. sp-BLAP-VIC	Acanthogammarus victorii	Avic	RU	Qiu et al., DS	1
	MG063275	MG063275	410				D. sp-Zb2G15	Gammarus lacustris	Glac	RU	Ironside & Wilkinson 2018	1
	HM991451*	HM991451	1357				D. sp-GPM1	Gammarus pseudolimnaeus	Gpse	US	Ryan and Kohler, 2010	1
	FJ820206	FJ820206	824				D. sp-BFAS2-FAS1	Gmelinoides fasciata	Gmfas	RU	Kumenkova et al., DS	1
	FJ820233	FJ820233	825				D. sp-BFAS2-FAS2	Gmelinoides fasciata	Gmfas	RU	Kumenkova et al., DS	1
	JQ673483*	JQ673483	1191				Ddue	Echinogammarus marinus	Emar	UK	Short et al., 2012	1
Dictyocoela muelleri	D. muelleri b01	MT932361	813	UA03-20M	78	M	Dmue b01	Gammarus balcanicus	Gbal	RO	This study	1
	-	MT932362	201	RO17-10	70	M	Dmue b01	Gammarus balcanicus	Gbal	RO	This study
	-	MT932363	239	RO18-10	71	M	Dmue b01	Gammarus balcanicus	Gbal	RO	This study
	-	MT932364	790	UA03-01	78	M	Dmue b01	Gammarus balcanicus	Gbal	UA	This study
	-	MT932365	236	UA03-03M	78	M	Dmue b01	Gammarus balcanicus	Gbal	UA	This study
	-	MT932366	382	UA03-11M	78	M	Dmue b01	Gammarus balcanicus	Gbal	UA	This study
	-	MT932367	813	UA03-16	78	M	Dmue b01	Gammarus balcanicus	Gbal	UA	This study
	-	MT932368	384	RO12-02	69	M	Dmue b01	Gammarus balcanicus	Gbal	UA	This study
	-	MT932369	380	UA03-21M	78	M	Dmue b01	Gammarus balcanicus	Gbal	UA	This study
	-	MT932370	380	UA03-23M	78	M	Dmue b01	Gammarus balcanicus	Gbal	UA	This study
	-	MT932371	816	UA03-17M	78	M	Dmue b01	Gammarus balcanicus	Gbal	UA	This study
	-	MT932372	801	UA03-09M	78	M	Dmue b01	Gammarus balcanicus	Gbal	UA	This study
	-	MT932373	742	UA03-13	78	M	Dmue b01	Gammarus balcanicus	Gbal	UA	This study
	-	MT932374	324	UA03-14	78	F	Dmue b01	Gammarus balcanicus	Gbal	UA	This study
	-	MT932375	783	UA03-15	78	M	Dmue b01	Gammarus balcanicus	Gbal	UA	This study
	-	MT932376	789	UA03-08M	78	M	Dmue b01	Gammarus balcanicus	Gbal	UA	This study
	D. muelleri b02	MT932377	393	RO01-11	62	F	Dmue b02	Gammarus balcanicus	Gbal	RO	This study	1
	D. muelleri b03	MT932378	393	UA03-20F	78	F	Dmue b03	Gammarus balcanicus	Gbal	UA	This study	1
	-	MT932379	393	UA03-05F	78	F	Dmue b03	Gammarus balcanicus	Gbal	UA	This study
	-	MT932380	372	UA03-08F	78	F	Dmue b03	Gammarus balcanicus	Gbal	UA	This study
	-	MT932381	393	UA03-09F	78	F	Dmue b03	Gammarus balcanicus	Gbal	UA	This study
	-	MT932382	393	UA03-11F	78	F	Dmue b03	Gammarus balcanicus	Gbal	UA	This study
	-	MT932383	393	UA03-17F	78	F	Dmue b03	Gammarus balcanicus	Gbal	UA	This study
	-	MT932384	385	UA03-18	78	F	Dmue b03	Gammarus balcanicus	Gbal	UA	This study
	-	MT932385	367	UA03-19	78	F	Dmue b03	Gammarus balcanicus	Gbal	UA	This study
	-	MT932386	393	UA03-03F	78	F	Dmue b03	Gammarus balcanicus	Gbal	UA	This study
	-	MT932387	393	UA03-21F	78	F	Dmue b03	Gammarus balcanicus	Gbal	UA	This study
	-	MT932388	393	UA03-22	78	F	Dmue b03	Gammarus balcanicus	Gbal	UA	This study
	-	MT932389	393	UA03-23F	78	F	Dmue b03	Gammarus balcanicus	Gbal	UA	This study
	-	MT932390	345	UA03-24	78	F	Dmue b03	Gammarus balcanicus	Gbal	UA	This study
	D. muelleri b05	MT932391	393	RO52-11	77	M	Dmue b05	Gammarus balcanicus	Gbal	RO	This study	1
	D. muelleri b06	MT932392	393	RO06-15	66	F	Dmue b06	Gammarus balcanicus	Gbal	RO	This study	1
	-	MT932393	379	RO06-11	66	M	Dmue b06	Gammarus balcanicus	Gbal	RO	This study
	D. muelleri b07	MT932394	789	HR05-01	50	M	Dmue b07	Gammarus balcanicus	Gbal	HR	This study	1
	-	MT932395	794	HR07-01	51	M	Dmue b07	Gammarus balcanicus	Gbal	HR	This study
	-	MT932396	805	HR09-04	52	M	Dmue b07	Gammarus balcanicus	Gbal	HR	This study
	-	MT932397	238	HR11-06	53	M	Dmue b07	Gammarus balcanicus	Gbal	HR	This study
	D. muelleri b08	MT932398	392	HR09-01	52	F	Dmue b08	Gammarus balcanicus	Gbal	HR	This study
	-	MT932399	385	HR05-05	50	M	Dmue b08	Gammarus balcanicus	Gbal	HR	This study
	-	MT932400	326	HR05-02	50	M	Dmue b08	Gammarus balcanicus	Gbal	HR	This study
	-	MT932401	392	HR18-03	55	M	Dmue b08	Gammarus balcanicus	Gbal	HR	This study
	D. muelleri b10	MT932402	239	BG53-02	29	M	Dmue b10	Gammarus balcanicus	Gbal	RO	This study	1
	-	MT932403	236	BG53-01	29	M	Dmue b10	Gammarus balcanicus	Gbal	RO	This study
	-	MT932404	200	BG53-07	29	M	Dmue b10	Gammarus balcanicus	Gbal	RO	This study
	-	MT932405	201	BG54-11	30	M	Dmue b10	Gammarus balcanicus	Gbal	RO	This study
	-	MT932406	203	RO05-03	65	M	Dmue b10	Gammarus balcanicus	Gbal	RO	This study	1
	-	MT932407	244	RO07-13	67	M	Dmue b10	Gammarus balcanicus	Gbal	RO	This study
	D. muelleri b11	****	167	BG53-08	29	M	Dmue b11	Gammarus balcanicus	Gbal	RO	This study
	D. muelleri b02 or03 or 04	MT932408	240	UA03-05M	78	M	Dmue b02 or03 or 04	Gammarus balcanicus	Gbal	UA	This study
	D. muelleri b07 or 08	MT932409	379	HR05-03	50	M	Dmue b07 or 08	Gammarus balcanicus	Gbal	HR	This study
	-	MT932410	245	HR09-03	52	M	Dmue b07 or 08	Gammarus balcanicus	Gbal	HR	This study
	-	MT932411	245	HR11-04	53	M	Dmue b07 or 08	Gammarus balcanicus	Gbal	HR	This study	1
	-	MT932412	245	HR20-05	56	M	Dmue b07 or 08	Gammarus balcanicus	Gbal	HR	This study
	-	MT932413	251	HR11-01	53	M	Dmue b07 or 08	Gammarus balcanicus	Gbal	HR	This study
	D. muelleri r01	MK719303	822				Dmue	Gammarus roeselii	Groe	DE	Quiles et al., 2019	2
		AJ438956	919				Dmue	Gammarus roeselii	Groe	FR	Terry et al., 2004
		MK719302	388				Dmue	Gammarus roeselii	Groe	DE	Quiles et al., 2019
		MK719306	822				Dmue	Gammarus roeselii	Groe	DE	Quiles et al., 2019
		MK719307	822				Dmue	Gammarus roeselii	Groe	DE	Quiles et al., 2019
		MK719305	388				Dmue	Gammarus roeselii	Groe	DE	Quiles et al., 2019
		MK719308	822				Dmue	Gammarus roeselii	Groe	DE	Quiles et al., 2019
		MK719301	822				Dmue	Gammarus roeselii	Groe	DE	Quiles et al., 2019
		MK719364	822				Dmue	Gammarus roeselii	Groe	DE	Quiles et al., 2019
		MK719365	822				Dmue	Gammarus roeselii	Groe	DE	Quiles et al., 2019
		MK719385	822				Dmue	Gammarus roeselii	Groe	FR	Quiles et al., 2019
		MK719430	388				Dmue	Gammarus roeselii	Groe	FR	Quiles et al., 2019
		MK719327	388				Dmue	Gammarus roeselii	Groe	PL	Quiles et al., 2019
		MK719391	822				Dmue	Gammarus roeselii	Groe	FR	Quiles et al., 2019
		MK719392	822				Dmue	Gammarus roeselii	Groe	FR	Quiles et al., 2019
		MG773237	1319				Dmue	Gammarus varsoviensis	Gvar	BY	Bacela-Spychalska et al., 2018
		MK719481	356				Dmue	Gammarus roeselii	Groe	FR	Quiles et al., 2019
		MK719348	388				Dmue	Gammarus roeselii	Groe	PL	Quiles et al., 2019
		MK719349	822				Dmue	Gammarus roeselii	Groe	PL	Quiles et al., 2019
		MK719350	822				Dmue	Gammarus roeselii	Groe	PL	Quiles et al., 2019
		MK719351	822				Dmue	Gammarus roeselii	Groe	PL	Quiles et al., 2019
		MK719352	822				Dmue	Gammarus roeselii	Groe	PL	Quiles et al., 2019
		MK719342	822				Dmue	Gammarus roeselii	Groe	PL	Quiles et al., 2019
		MK719343	822				Dmue	Gammarus roeselii	Groe	PL	Quiles et al., 2019
		MK719344	822				Dmue	Gammarus roeselii	Groe	PL	Quiles et al., 2019
		MK719399	388				Dmue	Gammarus roeselii	Groe	FR	Quiles et al., 2019
		MK719400	388				Dmue	Gammarus roeselii	Groe	FR	Quiles et al., 2019
		MK719433	388				Dmue	Gammarus roeselii	Groe	FR	Quiles et al., 2019
		MK719396	388				Dmue	Gammarus roeselii	Groe	FR	Quiles et al., 2019
	KR871363	KR871363	1097				Ddue	Gammarus pulex	Gpul	DE	Grabner et al., 2015	1
	MF399468	MF399468	1295				D. sp	Gammarus pulex	Gpul	GB	Ironside and Wilkinson, 2018	1
	MF403132	MF403132	686				D. sp	Gammarus pulex	Gpul	PL	Bojko DS	1
	FN434090	FN434090	1301				Dmue	Gammarus duebeni duebeni	Gdue	FR	Krebes et al., 2010	1
	MG773238*	MG773238	1315				Dmue-M16	Gammarus varsoviensis	Gvar	BY	Bacela-Spychalska et al., 2018	1
	MG773239	MG773239	1315				Dmue-M17	Gammarus varsoviensis	Gvar	BY	Bacela-Spychalska et al., 2018	1
	MG773240	MG773240	1315				Dmue-M18	Gammarus varsoviensis	Gvar	HU	Bacela-Spychalska et al., 2018	1
	MG773241*	MG773241	1308				Dmue-M19	Gammarus varsoviensis	Gvar	HU	Bacela-Spychalska et al., 2018	1
	EF095540	EF095540	376				Dmue	Dikerogammarus villosus	Dvil	NL	Wattier et al. 2007	1
	-	EF095541	376				Dmue	Dikerogammarus villosus	Dvil	NL	Wattier et al. 2007
	AJ438955	AJ438955	1361				Dmue-M1	Gammarus duebeni celticus	Gdue	IE	Terry et al., 2004	2
	-	MG773229	1322				Dmue	Dikerogammarus villosus	Dvil	CH	Bacela-Spychalska et al., 2018
	-	MG773230	1322				Dmue	Dikerogammarus villosus	Dvil	CH	Bacela-Spychalska et al., 2018
	MG773225	MG773225	1319				Dmue-M2	Dikerogammarus villosus	Dvil	CH	Bacela-Spychalska et al., 2018	1
	MG773226	MG773226	1319				Dmue-M3	Dikerogammarus villosus	Dvil	CH	Bacela-Spychalska et al., 2018	1
	MG773227	MG773227	1319				Dmue-M4	Dikerogammarus villosus	Dvil	CH	Bacela-Spychalska et al., 2018	2
	-	MG773233	1319				Dmue	Pontogammarus robustoides	Prob	PL	Bacela-Spychalska et al., 2018
	-	MG773227**	1319				Dmue	Dikerogammarus villosus	Dvil	CH	Bacela-Spychalska et al., 2018
	-	MG773227**	1319				Dmue	Dikerogammarus villosus	Dvil	CH	Bacela-Spychalska et al., 2018
	-	MG773228	1319				Dmue	Dikerogammarus villosus	Dvil	CH	Bacela-Spychalska et al., 2018
	-	MG773231	1319				Dmue	Dikerogammarus villosus	Dvil	CH	Bacela-Spychalska et al., 2018
	MG773232*	MG773232	1319				Dmue-M9	Pontogammarus robustoides	Prob	HU	Bacela-Spychalska et al., 2018	1
	MG773234	MG773234	1315				Dmue-M11	Gammarus roeselii	Groe	DE	Bacela-Spychalska et al., 2018	1
	MG773235	MG773235**	1315				Dmue-M12	Dikerogammarus haemobaphes	Dhae	PL	Bacela-Spychalska et al., 2018	2
	-	MG773235**	1315				Dmue	Gammarus roeselii	Groe	DE	Bacela-Spychalska et al., 2018
	MG773236	MG773236	1319				Dmue-M13	Gammarus aequicauda	Gaeq	HU	Bacela-Spychalska et al., 2018	1
	KR871361	KR871361**	1075				Ddue	Gammarus pulex	Gpul	DE	Grabner et al., 2015	2
	-	KR871361**	1075				Ddue	Gammarus roeseli	Groe	DE	Grabner et al., 2015
	KR871362	KR871362	1085				Ddue	Dikerogammarus haemobaphes	Dhae	DE	Grabner et al., 2015	1
	MG773242	MG773242	1316				Dmue-M20	Dikerogammarus haemobaphes	Dhae	PL	Bacela-Spychalska et al., 2018	1
	-	MG773244	1316				Dmue	Dikerogammarus haemobaphes	Dhae	PL	Bacela-Spychalska et al., 2018
	MG773243*	MG773243	1314				Dmue-M21	Pontogammarus robustoides	Prob	PL	Bacela-Spychalska et al., 2018	1
	MG773245	MG773245	1316				Dmue-M23	Pontogammarus robustoides	Prob	PL	Bacela-Spychalska et al., 2018	2
	MG773237	MG773237	1760				Dmue-M15	Gammarus varsoviensis	Gvar	PL	Bacela-Spychalska et al., 2018
	KR871360	KR871360	548				Ddue	Gammarus roeselii	Groe	DE	Grabner et al., 2015	1
	KT956057	KT956057	861				D. sp-EVL	Eulimnogammarus verrucosus	Ever	RU	Dimova et al., DS
	KT956065	KT956065	617				D. sp-EVL	Eulimnogammarus verrucosus	Ever	RU	Dimova et al., DS
	KY458984	KY458984	838				D. sp-All	Acanthogammarus lappaceus longispinus	Alap	RU	Dimova et al., DS
	KY458985	KY458985	846				D. sp-All	Acanthogammarus lappaceus longispinus	Alap	RU	Dimova et al., DS
	MG029371	MG029371	1304				D. sp-Mz	Gammarus pulex	Gpul	RU	Ironside & Wilkinson 2018
	MF399479	MF399469	1294				D. sp-S	Gammarus lacustris	Glac	RU	Ironside & Wilkinson 2018
	MF399470	MF399470	1167				D. sp-I	Gammarus lacustris	Glac	RU	Ironside & Wilkinson 2018
	MF399471	MF399471	1262				D. sp-Mz	Gammarus pulex	Gpul	RU	Ironside & Wilkinson 2018
	MG029370	MG029370	1286				D. sp-Mz	Gammarus pulex	Gpul	RU	Ironside & Wilkinson 2018
	MG029369	MG029369	774				D. sp-Z	Gammarus lacustris	Glac	RU	Ironside & Wilkinson 2018
Dictyocoela roeselum	D. roeselum b01	MT932414	801	ALP06-08	13	M	Droe b01	Gammarus balcanicus	Gbal	AL	This study	1
	-	MT932415	746	AL57-08	8	M	Droe b01	Gammarus balcanicus	Gbal	AL	This study
	-	MT932416	489	AL53-19F	4	F	Droe b01	Gammarus balcanicus	Gbal	IT	This study
	-	MT932417	793	RO06-12	66	M	Droe b01	Gammarus balcanicus	Gbal	RO	This study
	-	MT932418	378	ALP09-05	15	M	Droe b02	Gammarus balcanicus	Gbal	IT	This study
	D. roeselum b02	MT932419	391	ALP09-06	15	M	Droe b02	Gammarus balcanicus	Gbal	IT	This study	1
	D. roeselum b03	MT932420	391	HR21-04F	57	F	Droe b03	Gammarus balcanicus	Gbal	HR	This study	1
	-	MT932421	391	HR21-04M	57	M	Droe b03	Gammarus balcanicus	Gbal	HR	This study
	-	MT932422	381	HR21-05F	57	F	Droe b03	Gammarus balcanicus	Gbal	HR	This study
	D. roeselum b04	MT932423	391	HR21-05M	57	M	Droe b04	Gammarus balcanicus	Gbal	HR	This study	1
	-	MT932424	375	HR21-01	57	M	Droe b04	Gammarus balcanicus	Gbal	HR	This study
	-	MT932425	382	HR21-06F	57	F	Droe b04	Gammarus balcanicus	Gbal	HR	This study
	D. roeselum b05	MT932426	390	HR21-03F	57	F	Droe b05	Gammarus balcanicus	Gbal	HR	This study	1
	-	MT932427	384	HR21-02	57	M	Droe b05	Gammarus balcanicus	Gbal	HR	This study
	D. roeselum b06	MT932428	796	ALP09-10	15	M	Droe b06	Gammarus balcanicus	Gbal	IT	This study	1
	D. roeselum b07	MT932429	371	GR06-11	32	M	Droe b07	Gammarus balcanicus	Gbal	GR	This study
	-	MT932430	370	HR17-01	54	M	Droe b07	Gammarus balcanicus	Gbal	HR	This study
	-	MT932431	289	HR17-02	54	M	Droe b07	Gammarus balcanicus	Gbal	HR	This study
	-	MT932432	324	HR20-03	56	M	Droe b07	Gammarus balcanicus	Gbal	HR	This study
	D. roeselum b08	MT932433	392	BG31-10	26	M	Droe b08	Gammarus balcanicus	Gbal	AL	This study	1
	-	MT932434	201	BG31-01	26	M	Droe b08	Gammarus balcanicus	Gbal	BG	This study
	-	MT932435	245	BG31-02	26	M	Droe b08	Gammarus balcanicus	Gbal	BG	This study
	-	MT932436	200	BG31-06M	26	M	Droe b08	Gammarus balcanicus	Gbal	BG	This study
	-	MT932437	385	BG31-07	26	F	Droe b08	Gammarus balcanicus	Gbal	BG	This study
	-	MT932438	245	BG31-08	26	M	Droe b08	Gammarus balcanicus	Gbal	BG	This study
	-	MT932439	383	AL55-19	6	M	Droe b08	Gammarus balcanicus	Gbal	BG	This study
	-	MT932440	390	BG33-05	28	F	Droe b08	Gammarus balcanicus	Gbal	BG	This study
	-	MT932441	390	RO06-08	66	F	Droe b08	Gammarus balcanicus	Gbal	RO	This study
	D. roeselum b09	MT932442	332	UA06-03	80	M	Droe b09	Gammarus balcanicus	Gbal	UA	This study	1
	D. roeselum b10	MT932443	390	UA08-01	82	M	Droe b10	Gammarus balcanicus	Gbal	UA	This study	1
	D. roeselum b11	MT932444	806	H21-03	44	M	Droe b11	Gammarus balcanicus	Gbal	SK	This study	1
	-	MT932445	693	H21-02	44	M	Droe b11	Gammarus balcanicus	Gbal	SK	This study
	-	MT932446	245	H21-04	44	M	Droe b11	Gammarus balcanicus	Gbal	SK	This study
	-	MT932447	381	RO52-15	77	M	Droe b11	Gammarus balcanicus	Gbal	RO	This study
	-	MT932448	806	UA07-16	82	M	Droe b11	Gammarus balcanicus	Gbal	UA	This study
	D. roeselum b12	MT932449	783	UA07-18	82	M	Droe b12	Gammarus balcanicus	Gbal	UA	This study	1
	D. roeselum b13	MT932450	391	RO52-20	77	M	Droe b13	Gammarus balcanicus	Gbal	RO	This study
	-	MT932451	249	RO07-12	67	M	Droe b13	Gammarus balcanicus	Gbal	RO	This study
	-	MT932452	245	UA07-19	81	M	Droe b13	Gammarus balcanicus	Gbal	UA	This study
	D. roeselum b14	MT932453	765	HR21-03M	57	M	Droe b14	Gammarus balcanicus	Gbal	HR	This study	1
	-	MT932454	701	HR21-06M	57	M	Droe b14	Gammarus balcanicus	Gbal	HR	This study
	D. roeselum b15	MT932455	783	UA31-24	88	M	Droe b15	Gammarus balcanicus	Gbal	RO	This study	1
	-	MT932456	776	H17-02	42	M	Droe b15	Gammarus balcanicus	Gbal	UA	This study
	D. roeselum b16	MT932457	395	UA07-01	81	F	Droe b16	Gammarus balcanicus	Gbal	RO	This study	1
	-	MT932458	391	RO07-03	67	F	Droe b16	Gammarus balcanicus	Gbal	UA	This study
	D. roeselum b18	MT932459	215	H09-03	37	F	Droe b18	Gammarus balcanicus	Gbal	HU	This study	1
	D. roeselum b15 or 16	MT932460	385	RO04-07	64	F	Droe b15 or 16	Gammarus balcanicus	Gbal	RO	This study
	-	****	134	RO36-09	74	F	Droe b15 or 16	Gammarus balcanicus	Gbal	RO	This study
	-	****	138	RO36-10	74	M	Droe b15 or 16	Gammarus balcanicus	Gbal	RO	This study
	-	MT932461	248	UA07-08	81	M	Droe b15 or 16	Gammarus balcanicus	Gbal	UA	This study
	D. roeselum-r01	MK719388	818				Droe	Gammarus roeselii	Groe	FR	Quiles et al., 2019	1
	-	MK719444	818				Droe	Gammarus roeselii	Groe	FR	Quiles et al., 2019
	-	MK719426	387				Droe	Gammarus roeselii	Groe	FR	Quiles et al., 2019
	-	MK719357	387				Droe	Gammarus roeselii	Groe	DE	Quiles et al., 2019
	-	MK719499	387				Droe	Gammarus roeselii	Groe	FR	Quiles et al., 2019
	-	MK719500	387				Droe	Gammarus roeselii	Groe	FR	Quiles et al., 2019
	-	MK719501	387				Droe	Gammarus roeselii	Groe	FR	Quiles et al., 2019
	-	MK719502	387				Droe	Gammarus roeselii	Groe	FR	Quiles et al., 2019
	-	MK719503	387				Droe	Gammarus roeselii	Groe	FR	Quiles et al., 2019
	-	MK719504	387				Droe	Gammarus roeselii	Groe	FR	Quiles et al., 2019
	-	MK719505	387				Droe	Gammarus roeselii	Groe	FR	Quiles et al., 2019
	-	MK719506	387				Droe	Gammarus roeselii	Groe	FR	Quiles et al., 2019
	-	MK719401	818				Droe	Gammarus roeselii	Groe	FR	Quiles et al., 2019
	-	MK719402	818				Droe	Gammarus roeselii	Groe	FR	Quiles et al., 2019
	-	MK719403	818				Droe	Gammarus roeselii	Groe	FR	Quiles et al., 2019
	-	MK719266	387				Droe	Gammarus roeselii	Groe	SK	Quiles et al., 2019
	-	MK719267	387				Droe	Gammarus roeselii	Groe	SK	Quiles et al., 2019
	-	MK719436	818				Droe	Gammarus roeselii	Groe	FR	Quiles et al., 2019
	-	MK719439	826				Droe	Gammarus roeselii	Groe	FR	Quiles et al., 2019
	D. roeselum-r02	MK719437	818				Droe	Gammarus roeselii	Groe	FR	Quiles et al., 2019	1
	-	MK719299	818				Droe	Gammarus roeselii	Groe	DE	Quiles et al., 2019
	-	MK719300	818				Droe	Gammarus roeselii	Groe	DE	Quiles et al., 2019
	-	MK719507	387				Droe	Gammarus roeselii	Groe	FR	Quiles et al., 2019
	-	MK719398	818				Droe	Gammarus roeselii	Groe	FR	Quiles et al., 2019
	D. roeselum-r03	MK719443	823				Droe	Gammarus roeselii	Groe	FR	Quiles et al., 2019	1
		MK719447	383				Droe	Gammarus roeselii	Groe	FR	Quiles et al., 2019
	-	MK719354	383				Droe	Gammarus roeselii	Groe	DE	Quiles et al., 2019
	-	MK719355	383				Droe	Gammarus roeselii	Groe	DE	Quiles et al., 2019
	-	MK719356	383				Droe	Gammarus roeselii	Groe	DE	Quiles et al., 2019
	-	MK719359	823				Droe	Gammarus roeselii	Groe	DE	Quiles et al., 2019
	-	MK719417	383				Droe	Gammarus roeselii	Groe	FR	Quiles et al., 2019
	-	MK719442	823				Droe	Gammarus roeselii	Groe	FR	Quiles et al., 2019
	-	MK719448	383				Droe	Gammarus roeselii	Groe	FR	Quiles et al., 2019
	-	MK719449	383				Droe	Gammarus roeselii	Groe	FR	Quiles et al., 2019
	-	MK719450	383				Droe	Gammarus roeselii	Groe	FR	Quiles et al., 2019
	-	MK719451	383				Droe	Gammarus roeselii	Groe	FR	Quiles et al., 2019
	-	MK719452	383				Droe	Gammarus roeselii	Groe	FR	Quiles et al., 2019
	-	MK719453	383				Droe	Gammarus roeselii	Groe	FR	Quiles et al., 2019
	-	MK719454	383				Droe	Gammarus roeselii	Groe	FR	Quiles et al., 2019
	-	MK719455	383				Droe	Gammarus roeselii	Groe	FR	Quiles et al., 2019
	-	MK719456	383				Droe	Gammarus roeselii	Groe	FR	Quiles et al., 2019
	-	MK719457	383				Droe	Gammarus roeselii	Groe	FR	Quiles et al., 2019
	-	MK719458	383				Droe	Gammarus roeselii	Groe	FR	Quiles et al., 2019
	-	MK719459	383				Droe	Gammarus roeselii	Groe	FR	Quiles et al., 2019
	-	MK719460	383				Droe	Gammarus roeselii	Groe	FR	Quiles et al., 2019
	-	MK719482	383				Droe	Gammarus roeselii	Groe	FR	Quiles et al., 2019
	-	MK719483	383				Droe	Gammarus roeselii	Groe	FR	Quiles et al., 2019
	-	MK719484	383				Droe	Gammarus roeselii	Groe	FR	Quiles et al., 2019
	-	MK719485	383				Droe	Gammarus roeselii	Groe	FR	Quiles et al., 2019
	-	MK719486	383				Droe	Gammarus roeselii	Groe	FR	Quiles et al., 2019
	-	MK719487	383				Droe	Gammarus roeselii	Groe	FR	Quiles et al., 2019
	-	MK719488	383				Droe	Gammarus roeselii	Groe	FR	Quiles et al., 2019
	-	MK719489	383				Droe	Gammarus roeselii	Groe	FR	Quiles et al., 2019
	-	MK719490	383				Droe	Gammarus roeselii	Groe	FR	Quiles et al., 2019
	-	MK719491	383				Droe	Gammarus roeselii	Groe	FR	Quiles et al., 2019
	-	MK719492	383				Droe	Gammarus roeselii	Groe	FR	Quiles et al., 2019
	-	MK719493	383				Droe	Gammarus roeselii	Groe	FR	Quiles et al., 2019
	-	MK719494	383				Droe	Gammarus roeselii	Groe	FR	Quiles et al., 2019
	-	MK719265	383				Droe	Gammarus roeselii	Groe	SK	Quiles et al., 2019
	D. roeselum-r04	MK719387	801				Droe	Gammarus roeselii	Groe	FR	Quiles et al., 2019	1
	-	MK719420	397				Droe	Gammarus roeselii	Groe	FR	Quiles et al., 2019
	-	MK719508	397				Droe	Gammarus roeselii	Groe	FR	Quiles et al., 2019
	-	MK719509	397				Droe	Gammarus roeselii	Groe	FR	Quiles et al., 2019
	-	MK719510	397				Droe	Gammarus roeselii	Groe	FR	Quiles et al., 2019
	-	MK719511	397				Droe	Gammarus roeselii	Groe	FR	Quiles et al., 2019
	-	MK719512	397				Droe	Gammarus roeselii	Groe	FR	Quiles et al., 2019
	-	MK719513	397				Droe	Gammarus roeselii	Groe	FR	Quiles et al., 2019
	-	MK719514	397				Droe	Gammarus roeselii	Groe	FR	Quiles et al., 2019
	-	MK719515	397				Droe	Gammarus roeselii	Groe	FR	Quiles et al., 2019
	-	MK719516	397				Droe	Gammarus roeselii	Groe	FR	Quiles et al., 2019
	-	MK719517	397				Droe	Gammarus roeselii	Groe	FR	Quiles et al., 2019
	-	MK719518	397				Droe	Gammarus roeselii	Groe	FR	Quiles et al., 2019
	-	MK719519	397				Droe	Gammarus roeselii	Groe	FR	Quiles et al., 2019
	-	MK719520	397				Droe	Gammarus roeselii	Groe	FR	Quiles et al., 2019
	-	MK719521	397				Droe	Gammarus roeselii	Groe	FR	Quiles et al., 2019
	-	MK719522	397				Droe	Gammarus roeselii	Groe	FR	Quiles et al., 2019
	-	MK719523	397				Droe	Gammarus roeselii	Groe	FR	Quiles et al., 2019
	-	MK719524	397				Droe	Gammarus roeselii	Groe	FR	Quiles et al., 2019
	-	MK719525	397				Droe	Gammarus roeselii	Groe	FR	Quiles et al., 2019
	-	MK719526	397				Droe	Gammarus roeselii	Groe	FR	Quiles et al., 2019
	-	MK719527	397				Droe	Gammarus roeselii	Groe	FR	Quiles et al., 2019
	-	MK719528	397				Droe	Gammarus roeselii	Groe	FR	Quiles et al., 2019
	-	MK719529	397				Droe	Gammarus roeselii	Groe	FR	Quiles et al., 2019
	-	MK719530	397				Droe	Gammarus roeselii	Groe	FR	Quiles et al., 2019
	-	MK719531	397				Droe	Gammarus roeselii	Groe	FR	Quiles et al., 2019
	-	MK719532	397				Droe	Gammarus roeselii	Groe	FR	Quiles et al., 2019
	-	MK719533	397				Droe	Gammarus roeselii	Groe	FR	Quiles et al., 2019
	-	MK719534	397				Droe	Gammarus roeselii	Groe	FR	Quiles et al., 2019
	-	MK719535	397				Droe	Gammarus roeselii	Groe	FR	Quiles et al., 2019
	-	MK719536	397				Droe	Gammarus roeselii	Groe	FR	Quiles et al., 2019
	-	MK719537	397				Droe	Gammarus roeselii	Groe	FR	Quiles et al., 2019
	-	MK719538	397				Droe	Gammarus roeselii	Groe	FR	Quiles et al., 2019
	-	MK719539	397				Droe	Gammarus roeselii	Groe	FR	Quiles et al., 2019
	-	MK719540	397				Droe	Gammarus roeselii	Groe	FR	Quiles et al., 2019
	D. roeselum-r05	MK719393	826				Droe	Gammarus roeselii	Groe	FR	Quiles et al., 2019	1
	-	MK719446	826				Droe	Gammarus roeselii	Groe	FR	Quiles et al., 2019
	-	MK719445	818				Droe	Gammarus roeselii	Groe	FR	Quiles et al., 2019
	-	MK719431	818				Droe	Gammarus roeselii	Groe	FR	Quiles et al., 2019
	-	MK719360	826				Droe	Gammarus roeselii	Groe	DE	Quiles et al., 2019
	-	MK719358	818				Droe	Gammarus roeselii	Groe	DE	Quiles et al., 2019
	-	MK719361	826				Droe	Gammarus roeselii	Groe	DE	Quiles et al., 2019
	-	MK719362	826				Droe	Gammarus roeselii	Groe	DE	Quiles et al., 2019
	-	MK719425	818				Droe	Gammarus roeselii	Groe	FR	Quiles et al., 2019
	-	MK719328	476				Droe	Gammarus roeselii	Groe	PL	Quiles et al., 2019
	-	MK719274	818				Droe	Gammarus roeselii	Groe	HU	Quiles et al., 2019
	-	MK719263	826				Droe	Gammarus roeselii	Groe	HU	Quiles et al., 2019
	-	MK719251	818				Droe	Gammarus roeselii	Groe	HU	Quiles et al., 2019
	-	MK719253	826				Droe	Gammarus roeselii	Groe	HU	Quiles et al., 2019
	-	MK719254	826				Droe	Gammarus roeselii	Groe	HU	Quiles et al., 2019
	-	MK719252	818				Droe	Gammarus roeselii	Groe	HU	Quiles et al., 2019
	-	MK719389	818				Droe	Gammarus roeselii	Groe	FR	Quiles et al., 2019
	-	MK719390	818				Droe	Gammarus roeselii	Groe	FR	Quiles et al., 2019
	-	MK719394	826				Droe	Gammarus roeselii	Groe	FR	Quiles et al., 2019
	-	MK719395	826				Droe	Gammarus roeselii	Groe	FR	Quiles et al., 2019
	-	MK719440	818				Droe	Gammarus roeselii	Groe	FR	Quiles et al., 2019
	-	MK719441	818				Droe	Gammarus roeselii	Groe	FR	Quiles et al., 2019
	-	MK719341	818				Droe	Gammarus roeselii	Groe	PL	Quiles et al., 2019
	-	MK719345	826				Droe	Gammarus roeselii	Groe	PL	Quiles et al., 2019
	-	MK719329	818				Droe	Gammarus roeselii	Groe	PL	Quiles et al., 2019
	-	MK719330	818				Droe	Gammarus roeselii	Groe	PL	Quiles et al., 2019
	-	MK719331	818				Droe	Gammarus roeselii	Groe	PL	Quiles et al., 2019
	-	MK719332	818				Droe	Gammarus roeselii	Groe	PL	Quiles et al., 2019
	-	MK719270	818				Droe	Gammarus roeselii	Groe	SK	Quiles et al., 2019
	-	MK719438	818				Droe	Gammarus roeselii	Groe	FR	Quiles et al., 2019
	-	MK719397	826				Droe	Gammarus roeselii	Groe	FR	Quiles et al., 2019
	D. roeselum 1 or 5	MK719353	473				Droe 1 or 5	Gammarus roeselii	Groe	DE	Quiles et al., 2019
	D.roeselum 4 or 5	MK719429	383				Droe 4 or 5	Gammarus roeselii	Groe	FR	Quiles et al., 2019
	-	MK719325	383				Droe 4 or 5	Gammarus roeselii	Groe	PL	Quiles et al., 2019
	-	MK719495	383				Droe 4 or 5	Gammarus roeselii	Groe	FR	Quiles et al., 2019
	-	MK719496	383				Droe 4 or 5	Gammarus roeselii	Groe	FR	Quiles et al., 2019
	-	MK719497	383				Droe 4 or 5	Gammarus roeselii	Groe	FR	Quiles et al., 2019
	-	MK719498	383				Droe 4 or 5	Gammarus roeselii	Groe	FR	Quiles et al., 2019
	-	MK719541	397				Droe 4 or 5	Gammarus roeselii	Groe	FR	Quiles et al., 2019
	-	AY584252	382				D. sp-L11	Gammarus roeselii	Groe	FR	Haine et al., 2004
	-	EF095542	374				Droe	Dikerogammarus villosus	Dvil	FR	Wattier et al. 2007
	-	EF095543	374				Droe	Dikerogammarus villosus	Dvil	FR	Wattier et al. 2007
	MG773219	MG773219**	1312				Droe-R5	Gammarus roeselii	Groe	FR	Bacela-Spychalska et al., 2018	1
	-	MG773219**	1312				Droe	Gammarus roeselii	Groe	FR	Bacela-Spychalska et al., 2018
	MG773215*	MG773215	1305				Droe-R1	Gammarus fossarum	Gfos	PL	Bacela-Spychalska et al., 2018	1
	MG773216	MG773216	1309				Droe-R2	Gammarus varsoviensis	Gvar	HU	Bacela-Spychalska et al., 2018	1
	MG773218*	MG773218	1307				Droe-R4	Gammarus balcanicus	Gbal	HU	Bacela-Spychalska et al., 2018	1
		MG773218	1307				Droe	Gammarus balcanicus	Gbal	HU	Bacela-Spychalska et al., 2018
	MG773220*	MG773220	1307				Droe-R6	Gammarus balcanicus	Gbal	PL	Bacela-Spychalska et al., 2018	1
	MG773221	MG773221	1307				Droe-R7	Gammarus balcanicus	Gbal	PL	Bacela-Spychalska et al., 2018	1
	GU196256	GU196256	1250				D. sp-GL	Gammarus lacustris	Glac	UK	Wilkinson et al., 2011	1
	GU196258	GU196258	910				D. sp-GF	Gammarus fossarum	Gfos	CZ	Wilkinson et al., 2011	1
	KR871359	KR871359**	1054				Ddue	Gammarus pulex	Gpul	DE	Grabner et al., 2015	2
	-	KR871359**	1054				Ddue	Gammarus roeseli	Groe	DE	Grabner et al., 2015
	-	HQ681051	510				D.sp.25	Gammarus pulex	Gpul	PL	Wilkinson et al., 2011
	-	MG029382	1005				D. sp	Gammarus pulex	Gpul	PL	Ironside and Wilkinson, 2018
	MG773217	MG773217	1307				Droe-R3	Gammarus varsoviensis	Gvar	HU	Bacela-Spychalska et al., 2018	1
	HQ681047**	HQ681047	510				D. sp-13	Gammarus duebeni	Gdue	UK	Wilkinson et al., 2011	1
Dictyocoela sp N4	Dictyocoela sp. N4*	MK719295	797				D. sp-N4	Gammarus roeselii	Groe	DE	Quiles et al., 2019	1
	-	MK719296	797				D. sp-N4	Gammarus roeselii	Groe	DE	Quiles et al., 2019
	-	MK719297	797				D. sp-N4	Gammarus roeselii	Groe	DE	Quiles et al., 2019
	-	MK719298	797				D. sp-N4	Gammarus roeselii	Groe	DE	Quiles et al., 2019
Dictyocoela sp N1	MG773222*	MG773222**	1307				D. sp-N1	Chaetogammarus ischnus	Cisc	PL	Bacela-Spychalska et al., 2018	1
	-	MG773222**	1307				D. sp-N1	Chaetogammarus ischnus	Cisc	PL	Bacela-Spychalska et al., 2018
	-	MG773222**	1307				D. sp-N1	Chaetogammarus ischnus	Cisc	PL	Bacela-Spychalska et al., 2018
	-	MG773222**	1307				D. sp-N1	Chaetogammarus ischnus	Cisc	PL	Bacela-Spychalska et al., 2018
	-	MG773222**	1307				D. sp-N1	Chaetogammarus ischnus	Cisc	PL	Bacela-Spychalska et al., 2018
	-	MG773222**	1307				D. sp-N1	Chaetogammarus ischnus	Cisc	PL	Bacela-Spychalska et al., 2018
Dictyocoela diporeiae	KF537632*	KF537632	1325				Ddip	Diporeia sp.	D. sp.	US	Winters et al. 2014	1
Dictyocoela cavimanum	AJ438960	AJ438960	1323				Dcav	Orchestia cavimana	Ocav	UK	Terry et al., 2004	1
	AJ438959*	AJ438959	1347				Dcav	Talitrus sp.	Tal.sp	FR	Terry et al., 2004	1
	KY056208	KY056208	824				Dcav	Orchestia aestuarensis	Oaes	FR	Pickup and Ironside., DS	1
	KY056210	KY056210	828				Dcav	Orchestia aestuarensis	Oaes	FR	Pickup and Ironside., DS	1
	KX963410	KX963410	407				Dcav	Orchestia aestuarensis	Oaes	UK	Pickup and Ironside., DS	1
D. sp HYAL	AJ966726*	AJ966726	804				D. sp-. HYAL	Hyalella sp. BeulHy	Hya.sp	US	Slothouber Galbreath et al., 2010	1
Dictyocoela deshayesum	AJ438961*	AJ438961	1323				Ddes	Talorchestia deshayesei	Tdes	FR	Terry et al., 2004	1
Dictyocoela gammarellum	AJ438958*	AJ438958	1350				Dgam	Orchestia gammarellus	Ogam	UK	Terry et al., 2004	1
	KY073303	KY073303	834				Dcav	Orchestia gammarellus	Ogam	UK	Pickup and Ironside., DS	1
	KY073301	KY073301	868				Dcav	Orchestia mediterranea	Omed	FR	Pickup and Ironside., DS	1
	KY073300	KY073300	804				Dcav	Orchestia gammarellus	Ogam	FR	Pickup and Ironside., DS	1
	FJ756211	FJ756211	832				Dgam	Ommatogammarus flavus	Omfla	RU	Qiu et al., DS	1
Dictyocoela sp Baikal 1	FJ820223	FJ820223	825				D. sp-G	Gmelinoides fasciata	Gmfas	RU	Kumenkova et al., DS	1
		FJ820230	825				D. sp-G	Gmelinoides fasciata	Gmfas	RU	Kumenkova et al., DS
		FJ820225	825				D. sp-G	Gmelinoides fasciata	Gmfas	RU	Kumenkova et al., DS	1
		FJ820231	825				D. sp-G	Gmelinoides fasciata	Gmfas	RU	Kumenkova et al., DS
	FJ820226	FJ820226	825				D. sp-G	Gmelinoides fasciata	Gmfas	RU	Kumenkova et al., DS	1
	FJ820232	FJ820232	825				D. sp-G	Gmelinoides fasciata	Gmfas	RU	Kumenkova et al., DS	1
	FJ820215	FJ820215	825				D. sp-G	Gmelinoides fasciata	Gmfas	RU	Kumenkova et al., DS	1
	FJ820227	FJ820227	825				D. sp-G	Gmelinoides fasciata	Gmfas	RU	Kumenkova et al., DS	1
		FJ820228	825				D. sp-G	Gmelinoides fasciata	Gmfas	RU	Kumenkova et al., DS
	FJ820213	FJ820213	824				D. sp-G	Gmelinoides fasciata	Gmfas	RU	Kumenkova et al., DS	1
	FJ820221	FJ820221	825				D. sp-G	Gmelinoides fasciata	Gmfas	RU	Kumenkova et al., DS	1
	FJ820211	FJ820211	825				D. sp-G	Gmelinoides fasciata	Gmfas	RU	Kumenkova et al., DS	1
	FJ820222*	FJ820222	825				D. sp-G	Gmelinoides fasciata	Gmfas	RU	Kumenkova et al., DS	1
	FJ820205*	FJ820205	825				D. sp-G	Gmelinoides fasciata	Gmfas	RU	Kumenkova et al., DS	1
		FJ820208	825				D. sp-G	Gmelinoides fasciata	Gmfas	RU	Kumenkova et al., DS	1
		FJ820207	825				D. sp-G	Gmelinoides fasciata	Gmfas	RU	Kumenkova et al., DS
		FJ820210	825				D. sp-G	Gmelinoides fasciata	Gmfas	RU	Kumenkova et al., DS
		FJ820212	825				D. sp-G	Gmelinoides fasciata	Gmfas	RU	Kumenkova et al., DS
		FJ820220	825				D. sp-G	Gmelinoides fasciata	Gmfas	RU	Kumenkova et al., DS
		FJ820234	825				D. sp-G	Gmelinoides fasciata	Gmfas	RU	Kumenkova et al., DS
	FJ820219	FJ820219	825				D. sp-G	Gmelinoides fasciata	Gmfas	RU	Kumenkova et al., DS	1
		FJ820229	825				D. sp-G	Gmelinoides fasciata	Gmfas	RU	Kumenkova et al., DS
	FJ820214	FJ820214	823				D. sp-G	Gmelinoides fasciata	Gmfas	RU	Kumenkova et al., DS	1
	FJ820209	FJ820209	825				D. sp-G	Gmelinoides fasciata	Gmfas	RU	Kumenkova et al., DS	1
	FJ820224	FJ820224	825				D. sp-G	Gmelinoides fasciata	Gmfas	RU	Kumenkova et al., DS	1
	FJ820216	FJ820216	825				D. sp-G	Gmelinoides fasciata	Gmfas	RU	Kumenkova et al., DS	1
Dictyocoela sp Baikal 2	KT956064	KT956064	692				D. sp-EVL14	Eulimnogammarus verrucosus	Ever	RU	Dimova et al., DS	1
	MF399463	MF399463	1193				D. sp-I	Gammarus lacustris	Glac	RU	Ironside & Wilkinson 2018	1
	MF399461	MF399461	1155				D. sp-I	Gammarus lacustris	Glac	RU	Ironside & Wilkinson 2018	1
	MF399462	MF399462	1292				D. sp-S	Gammarus lacustris	Glac	RU	Ironside & Wilkinson 2018	1
	MG029384	MG029384	404				D. sp-S	Gammarus lacustris	Glac	RU	Ironside & Wilkinson 2018	1
	MG029387	MG029387	1105				D. sp-S	Gammarus lacustris	Glac	RU	Ironside & Wilkinson 2018	1
	MG029390	MG029390	1189				D. sp-I	Gammarus lacustris	Glac	RU	Ironside & Wilkinson 2018	1
	MG029391	MG029391	1202				D. sp-I	Gammarus lacustris	Glac	RU	Ironside & Wilkinson 2018	1
Glugea anomala***	AF044391*	AF044391	1352				Glug-ano	Gasterosteus aculeatus			Nilsen et al., 1998
Glugea-hertwigi***	GQ203287*	GQ203287	1350				Glug-her	Osmerus mordax			Lovy et al., 2009
Cucumispora dikerogammari***	GQ246188*	GQ246188	1318				Cucu-dik	Dikerogammarus villosus			Ovcharenko et al., 2010
Cucumispora ornata***	KR190602*	KR190602	1186				Cucu-orn	Dikerogammarus haemobaphes			Bojko et al., 2015

## Sheet: REFERENCES
AUTHOR	JOURNAL	TITLE
Adelsin et al., 2015
Arundell et al., 2014	Biol. Invasions	Enemy release and genetic founder effects in invasive killer shrimp populations of Great Britain
Bacela-Spychalska et al., 2018	Sci Rep	Europe-wide reassessment of Dictyocoela (Microsporidia) infecting native and invasive amphipods (Crustacea): molecular versus ultrastructural traits
Bojko et al., 2015	J. Invertebr. Pathol.	Cucumispora ornata n. sp. (Fungi: Microsporidia) infecting invasive 'demon shrimp' (Dikerogammarus haemobaphes) in the United Kingdom
Grabner et al., 2015	Parasit & Vectors	Invaders, natives and their enemies: distribution patterns of amphipods and their microsporidian parasites in the Ruhr Metropolis, Germany
Green et al., 2015	Peer J	Pronounced and prevalent intersexuality does not impede the ‘Demon Shrimp’invasion
Haine et al., 2004	Int. J. Parasitol.	Coexistence of three microsporidia parasites in populations of the freshwater amphipod Gammarus roeseli: evidence for vertical transmission and positive effect on reproduction
Hogg et al., 2002	Parasitology	Infection of Gammarus duebeni populations by two vertically transmitted microsporidia; parasite detection and discrimination by PCR-RFLP
Ironside and Alexander., 2015	Int. J. Parasitol.	Microsporidian parasites feminise hosts without paramyxean co-infection: support for convergent evolution of parasitic feminisation
Ironside & Wilkinson 2018	Int. J. Parasitol.	Accumulation and exchange of parasites during adaptive radiation in an ancient lake
Krebes et al., 2010	Infect. Genet. Evol.	Molecular characterisation of the Microsporidia of the amphipod Gammarus duebeni across its natural range revealed hiddendiversity, wide-ranging prevalence and potential for co-evolution
Lovy et al., 2009	Dis. Aquat. Org.	Phylogeny and morphology of Glugea hertwigi from rainbow smelt Osmerus mordax found in Prince Edward Island, Canada;
Madyarova et al 2015	PLoS ONE	Microsporidian Parasites Found in the Hemolymph of Four Baikalian Endemic Amphipods
Nilsen et al., 1998	J. Eukaryot. Microbiol	Molecular phylogeny of microsporidians with particular reference to species that infect the muscles of fish
Ovcharenko et al., 2010	Parasitology	Cucumispora dikerogammari n. gen. (Fungi: Microsporidia) infectingthe invasive amphipod Dikerogammarus villosus: a potential emergingdisease in European rivers
Quiles et al. 2019	Par. & Vectors	Microsporidian infections in the Amphipoda species complex Gammarus roeselii over its geographic range: evidence for both host-parasite co-diversification and recent host-shifts
Ryan et al., 2010	Int. J. Parasitol.	Virulence is context-dependent in a vertically transmitted aquatichost-microparasite system
Short et al., 2012	Int. J. Parasitol.	Paramyxean-microsporidian co-infection in amphipods: Is the consensus that Microsporidia can feminise their hosts presumptive? Int. J. Parasitol.
Slothouber et al., 2010	Biol. Invasions	Reduction in post-invasion genetic diversity in Crangonyxpseudogracilis (Amphipoda: Crustacea): a genetic bottleneck or thework of hitchhiking vertically transmitted microparasites?
Terry et al., 2004	Proc. R. Soc. Lond	Widespread vertical transmission and associated host sex-ratiodistortion within the eukaryotic phylum Microspora
Wang et al., 2006	J. Eukaryot. Microbiol.	Phylogenetic analysis of Nosema antheraeae (Microsporidia) isolatedfrom Chinese oak silkworm, Antheraea pernyi
Wattier et al. 2007	Oikos	No genetic bottleneck or associated microparasite loss in invasive populations of a freshwater amphipod
Weigand et al., 2016	Limnologica	Shared microsporidian profiles between an obligate (Niphargus) and facultative subterranean amphipod population (Gammarus) at sympatry provide indications for underground transmission pathways
Wilkinson et al., 2011	Int. J. Parasitol.	Genetic diversity of the feminising microsporidian parasite Dictyocoela: New insights into host-specificity, sex and phylogeography
Winters et al. 2014	Parasite	Molecular and ultrastructural characterization of Dictyocoeladiporeiae n. sp. (Microsporidia), a parasite of Diporeia spp.(Amphipoda, Gammaridea)
Yang et al. 2011	Int. J. Parasitol.	Paramyxean-microsporidian co-infection in amphipods: Is theconsensus that Microsporidia can feminise their hosts presumptive?

## Sheet: Short Sequences
>BG32-01
GCGAAGCGTAACGTGGAGCGGTGAAAGGCTCAGTAACGGGCGAGTTATTTGTTCTCCTGGGACGGACAACACCGGGAAACTGGTGGGAAAACGTCTAAGTTGCGGTTTTTTAATCGTGGCGTAAACCATGTGGTGCAGGAGAGTAAGCTGCCATCCTATCAGTTAGTAAGTAGGGTAAGGGCCTACTTAGACGAAGA
>BG30-01
TGTGTAAGCGAAGCGTAACGTGGAGCGGTGAAAGGCTCAGTAACGGGCGAGTTATTTGTTCTCCTGGGACGGACAACACCGGGAAACTGGTGGGAAAACGTCTAAGTTGCGGTTTTTT
>BG32-04
GGAGCGGTGAAAGGCTCAGTAACGGGCGAGTTATTTGTTCTCCTGGGACGGACAACACCGGGAAACTGGTGGGAAAACGTCTAAGTTGCGGTTTTTT
>GR03-02
CGGGCGAGTTATTTGTTCTCCTGGGACGGACAACACCGGGAAACTGGTGGGAAAACGTCTAAGTTGCGGTTTTTT
>BG53-08
TGTGTAAGCGAAGCTATATGTGGAGCGGTGAAAGGCTCAGTAACGGGCGATTTATTTAATCTCCTGGGACGGACAACATCGGGAAACTGATGGGAAAACGTCTAAGTTGCAGTTTTGTAAGTGCGACGTAAACGGTATCGTGCAGGAGAGTAAGATGCCATCCTATC
>RO36-09
TGTGTAAGCGAAGCGATATGTGGAGCGGTGAAAGGCTCAGTAACGGGCGATTTATTTGATCTCCTGGGACGGACAACATCGGGAAACTGATGGGAAAACGTCTAAGTTGCAGTTAAATGATTGTGACGTAAACC
>RO36-10
TGCATGTGTAAGCGAAGCGATATGTGGAGCGGTGAAAGGCTCAGTAACGGGCGATTTATTTGATCTCCTGGGACGGACAACATCGGGAAACTGATGGGAAAACGTCTAAGTTGCAGTTAAATGATTGTGACGTAAACC
