# Supplementary material for: Dictyocoela microsporidia diversity and co-diversification with their host, a gammarid species complex (Crustacea, Amphipoda) with an old history of divergence and high endemic diversity
Source: BMC Evol Biol. 2020 Nov 11;20:149. doi: 10.1186/s12862-020-01719-z (PMC7659068; doi:10.1186/s12862-020-01719-z)
Supplement: Supplementary file 3 — Additional file 3: Worksheet 1, Matrices of genetic distances used for the PACo analyses illustrated on Fig. 6. Worksheet 2, Details of the all the PACo analyses. [file 12862_2020_1719_MOESM3_ESM.xlsx]

## Sheet: PACo Matrices of distances
Additional file 3: Worksheet 1, Matrices of genetic distances used for the PACo analyses illustrated on Figure 6. Worksheet 2, Details of all the PACo analyses.
Matrix 1: Genetic distances for all the hosts with Dictyocoela spp. Infections. Matrix used for figure 6A. (see Table S1 for host population denominations). The genetic distance was calculated using the Tamura-Nei substitution model.
			H21	RO52	UA07	AL53	AL57	ALP06	RO06	ALP09	HR21	GR06	HR17	AL55	BG31	BG33	UA06	RO07	H17	UA31	RO04	RO36	HR20	H09	UA08	RO17	RO18	UA03	RO12	RO01	HR07	HR11	HR09	HR05a	HR05b	HR18	BG53	BG54	RO05	GR12	BG32	BG30	GR03	BG08	RO08	H07	HR30	GR38	AL54
		H21	0	0.136525290685309	0.116989462518261	0.277300626237418	0.261865965797453	0.236184865991115	0.239850891167842	0.207545704124801	0.226929898963474	0.232372060395289	0.266492275878947	0.253508026643281	0.31536533592635	0.285987350465993	0.217081487743534	0.277303634051195	0.243982841111396	0.140862554739814	0.229434003974731	0.30013987910813	0.224988722983334	0.124784046448164	0.208733123118607	0.258435273067429	0.212371066647726	0.108737166781715	0.115528654593737	0.120424078487618	0.258694848624988	0.295011860513523	0.298973740769077	0.279643998268983	0.27060194228466	0.248186360197815	0.296833624305688	0.26248835588052	0.271668635565538	0.243502900850488	0.271581044728311	0.211303596318781	0.261865965797453	0.215131210688934	0.115106270247671	0.11520098114288	0.288696639120381	0.240333628059444	0.256417162978779
		RO52	0.136525290685309	0	0.0397551511592431	0.249826884024298	0.230078425549815	0.198382773571585	0.250039612664499	0.209157040702953	0.214093760225025	0.200954039908744	0.224397177550795	0.27114612629321	0.278798022485484	0.250010143986129	0.224723564263909	0.259871543770397	0.264262389632305	0.173188185678356	0.247150294815259	0.287197191427056	0.187468012528662	0.0994200473762663	0.24571910544084	0.238743726047205	0.201286668502962	0.043984274984415	0.0615607926424306	0.117675260987251	0.232541517970949	0.254248273606086	0.265827856359277	0.25427451441898	0.229880427819634	0.20493222394407	0.268624187214037	0.237529172697417	0.255815015863493	0.214232919886318	0.216306835642628	0.180434260971061	0.230078425549815	0.195548291786899	0.0331376464029028	0.109356025322227	0.257154158505358	0.230481392926541	0.271163084764204
		UA07	0.116989462518261	0.0397551511592431	0	0.278690985086012	0.257903075945826	0.210661488791865	0.236732811006592	0.212189430067589	0.223215634387599	0.225931240430907	0.2455769209739	0.274446339491959	0.294412346209882	0.292214598331171	0.225204390269717	0.24871687647811	0.262247221412803	0.169727982069062	0.252440185096401	0.298500896028579	0.208179839439135	0.0871900576124647	0.269233200347712	0.225909066731315	0.210538926525713	0.011151871380882	0.0308095845432851	0.110822180059932	0.233061363649491	0.274883229505219	0.245527228008343	0.265204927392763	0.248193561902789	0.211465112267089	0.291311934136426	0.227324622516925	0.276982431711197	0.229048583711948	0.246943939052818	0.191944195052153	0.257903075945826	0.199335545597503	0.0130838880563293	0.0934509928661615	0.292438497309168	0.217491020514869	0.274462660142492
		AL53	0.277300626237418	0.249826884024298	0.278690985086012	0	0.229023763213002	0.269249556842452	0.253870159172099	0.242612375356597	0.252724137830027	0.189901016686251	0.269368498995264	0.21219077689552	0.267602778560719	0.251232773523613	0.201709358319006	0.242622200642454	0.243022499115453	0.222432163376322	0.271405424025183	0.319335302491164	0.265331366779957	0.275122125726664	0.206604421395894	0.24829768091895	0.256838498749528	0.261349749080786	0.256270915568192	0.247987444291155	0.261680392523686	0.322909621195765	0.329542960789209	0.302497690341588	0.280790811097069	0.273581444339341	0.32270012721963	0.234921221819556	0.231033050633053	0.187187516520627	0.270351296295811	0.20429587797693	0.229023763213002	0.232933673327137	0.267440812957318	0.266965619690031	0.296449616781133	0.204295542880425	0.21220279567781
		AL57	0.261865965797453	0.230078425549815	0.257903075945826	0.229023763213002	0	0.270471277605843	0.271626290926503	0.256351158032644	0.245044254649767	0.205183786038896	0.234511259936735	0.2335049035753	0.302109306757572	0.233525532977668	0.264012068193583	0.244196950799126	0.257784319863159	0.210859492267139	0.275180013867015	0.341748719937271	0.260130243312117	0.219057396158575	0.248751319040592	0.288790816384055	0.250508302913195	0.250124129196437	0.254097610758758	0.213440882193054	0.282113308860691	0.272945657062341	0.262942698735145	0.282707522270253	0.266610045992656	0.255828446897835	0.31417117834801	0.290734517077194	0.208626666185303	0.209002195725357	0.246284038026015	0.239989185685842	0	0.226175729736578	0.239944106632877	0.213245090407371	0.237482184101656	0.20721233209071	0.233527504746517
		ALP06	0.236184865991115	0.198382773571585	0.210661488791865	0.269249556842452	0.270471277605843	0	0.235992215136752	0.100856865273009	0.111110854394134	0.244103517154652	0.155085672592668	0.285626006710459	0.271631975455774	0.255998980013861	0.242711893845337	0.28353861741693	0.268848534356941	0.225040684935768	0.310842721387845	0.334477192431426	0.234721786264653	0.22345770287097	0.266597171743054	0.252365629957844	0.294224611325718	0.21157144678923	0.213965424313796	0.209365981478134	0.169581473882729	0.19356462966847	0.215799293919263	0.195258573884632	0.197491635824864	0.134287032353319	0.332683186819684	0.258864856704051	0.307288897719988	0.255622259054018	0.265103973662341	0.236416934024466	0.270471277605843	0.252645483255884	0.201025903488544	0.211676832103649	0.211198634187545	0.25028894067596	0.289230031108312
		RO06	0.239850891167842	0.250039612664499	0.236732811006592	0.253870159172099	0.271626290926503	0.235992215136752	0	0.242461886139592	0.242705630037528	0.242732796482547	0.259376976837212	0.283601374842301	0.301358374500742	0.301371193492716	0.255346494318833	0.261394971982528	0.262130733559911	0.248740386614448	0.272814543974694	0.282084168760825	0.208387837938533	0.24059103089078	0.231546991401294	0.0611616813118523	0.163101872304864	0.220348435526115	0.230230105881666	0.224507722868676	0.295962570561343	0.282439870420783	0.248643287609889	0.270952196647827	0.293964374472451	0.242989568754008	0.304542044800476	0.0783389202807443	0.255420752662242	0.251558482744142	0.262896538142489	0.231497897501388	0.271626290926503	0.248512613633016	0.235814224205723	0.227555026003732	0.249531695874848	0.247822179231869	0.283617733411472
		ALP09	0.207545704124801	0.209157040702953	0.212189430067589	0.242612375356597	0.256351158032644	0.100856865273009	0.242461886139592	0	0.0700904751231727	0.234857218864204	0.126449495951769	0.265265269897172	0.265022365778887	0.258778344997581	0.2455055809274	0.293501734934782	0.227887940071744	0.194785877193829	0.281306962790113	0.302347184564842	0.225724902647824	0.209220132935591	0.214108932193099	0.264752370900604	0.254891023890909	0.214746406545434	0.210436999156716	0.195559849037953	0.147434307186782	0.174588187914671	0.15855377116521	0.158464282723852	0.172298621881208	0.133416823520894	0.300856291518802	0.251620021277038	0.266368943540998	0.242480946135666	0.289622400148702	0.201294597839141	0.256351158032644	0.218541718906316	0.20800522331102	0.205060316674506	0.175385035936565	0.227256631398695	0.268643486774349
		HR21	0.226929898963474	0.214093760225025	0.223215634387599	0.252724137830027	0.245044254649767	0.111110854394134	0.242705630037528	0.0700904751231727	0	0.227875971216081	0.132351341279219	0.300382336439306	0.290288684762894	0.262282912492151	0.21231810625476	0.285649167687486	0.257232146436986	0.204813058757023	0.255678585570295	0.314021800705094	0.233434477962413	0.206451229726427	0.213236182392377	0.268123246785622	0.301380799414771	0.220132638059728	0.225539250867644	0.202111673117056	0.146159093064823	0.166891100168029	0.167144756591572	0.160258273555587	0.151957663829994	0.137285361898067	0.320144848854641	0.264901202286129	0.279018373963653	0.243876469402474	0.262802021922061	0.215276057585551	0.245044254649767	0.211009991914058	0.213261267440197	0.188715004350509	0.184038123499264	0.234305319001771	0.300404893702728
		GR06	0.232372060395289	0.200954039908744	0.225931240430907	0.189901016686251	0.205183786038896	0.244103517154652	0.242732796482547	0.234857218864204	0.227875971216081	0	0.236880948899252	0.228529591123621	0.327466969166113	0.219914606566486	0.188129224484713	0.243344491881434	0.239015659134334	0.231359743009623	0.273906983565521	0.315253098981869	0.181841143055706	0.230935656634535	0.225924732077666	0.262923909137226	0.223073702811125	0.215154163372017	0.207522550807673	0.224184096207838	0.256708907218416	0.302021182624926	0.316503507515214	0.297546611693451	0.285169336715145	0.246663983735195	0.313765199037304	0.238422512489729	0.211160542770206	0.0130416351454766	0.235049382673282	0.209634850210307	0.205183786038896	0.206053315233908	0.204906152677658	0.233344188378295	0.247440238805884	0.201153949620213	0.228551942404581
		HR17	0.266492275878947	0.224397177550795	0.2455769209739	0.269368498995264	0.234511259936735	0.155085672592668	0.259376976837212	0.126449495951769	0.132351341279219	0.236880948899252	0	0.288095551000481	0.268266453913503	0.253337367164418	0.251824445498874	0.320381884559502	0.277151250135085	0.181256120276747	0.260727947264362	0.317576231102036	0.216008096797089	0.236047732415119	0.255967341704963	0.268973432109582	0.260547842914569	0.257286985362958	0.249126197526499	0.21953345145275	0.139899892728887	0.159910484488153	0.135269949175364	0.159840046807783	0.153931093455703	0.175107398742569	0.319410673571907	0.246089029064104	0.296067707611796	0.229095961855248	0.252410344460048	0.229871544218061	0.234511259936735	0.208327082678562	0.235058593424581	0.22721172851892	0.176083909928741	0.221337636182663	0.284828635251768
		AL55	0.253508026643281	0.27114612629321	0.274446339491959	0.21219077689552	0.2335049035753	0.285626006710459	0.283601374842301	0.265265269897172	0.300382336439306	0.228529591123621	0.288095551000481	0	0.288571836492253	0.273148730950213	0.261789271110973	0.277174498744759	0.303478165745968	0.244653007517891	0.297976762542862	0.352692420883213	0.281322188584414	0.268673229891476	0.238806710971239	0.313240024645422	0.258420467411853	0.258682004921013	0.255120053314145	0.249688383811218	0.33405595963401	0.288652014205689	0.324666482174338	0.32447017721999	0.303921803883336	0.339961115288104	0.333953423766933	0.287181339755852	0.27600157165827	0.244498573950983	0.271456469479879	0.23075168272911	0.2335049035753	0.241924676433307	0.254068558508632	0.241873126378515	0.343516096913413	0.242215561220805	0.00183064662413035
		BG31	0.31536533592635	0.278798022485484	0.294412346209882	0.267602778560719	0.302109306757572	0.271631975455774	0.301358374500742	0.265022365778887	0.290288684762894	0.327466969166113	0.268266453913503	0.288571836492253	0	0.320299529785386	0.312706524684998	0.335044994670467	0.297868234521388	0.280776675612221	0.314551670626672	0.306614981828609	0.262508110751202	0.308013450934727	0.34187587115275	0.296057485939833	0.317574969156577	0.297289599535914	0.283983036753337	0.259566496813764	0.296665257722479	0.327287393961278	0.299889721126677	0.293566592504578	0.325236244030728	0.288869235739685	0.297185760436458	0.28963454051304	0.302340083082006	0.348196277840792	0.333080170766542	0.247855890614425	0.302109306757572	0.256121370836584	0.282952496412757	0.297512569339194	0.340145108820505	0.234700743966728	0.288588229638883
		BG33	0.285987350465993	0.250010143986129	0.292214598331171	0.251232773523613	0.233525532977668	0.255998980013861	0.301371193492716	0.258778344997581	0.262282912492151	0.219914606566486	0.253337367164418	0.273148730950213	0.320299529785386	0	0.242950529831572	0.28870135563084	0.277415684626604	0.224182527502082	0.290723261740355	0.347053205223923	0.228891314518959	0.265927304203207	0.289575069366545	0.272680262126687	0.262826529891799	0.283603463189126	0.254130143541798	0.266215827533112	0.292101032028716	0.273753616228555	0.289325317859752	0.283020443147325	0.26975986230416	0.318278013161314	0.321840696095285	0.245757129874051	0.260937472484565	0.223200201070411	0.257839620530311	0.215956603098853	0.233525532977668	0.247276656485702	0.281875252289982	0.251297571067546	0.31815360410343	0.242661597061731	0.273198337914692
		UA06	0.217081487743534	0.224723564263909	0.225204390269717	0.201709358319006	0.264012068193583	0.242711893845337	0.255346494318833	0.2455055809274	0.21231810625476	0.188129224484713	0.251824445498874	0.261789271110973	0.312706524684998	0.242950529831572	0	0.216526744702726	0.24786252212073	0.203317024189121	0.250999976469684	0.281942234345944	0.166685962509032	0.211944053774548	0.148688869731219	0.248555632895606	0.225637938877357	0.204203183540132	0.2049385212879	0.201291729823707	0.229922945800152	0.261018272960376	0.26147814103936	0.265226346567134	0.252696394290786	0.241619198225125	0.264608248149153	0.239506640627612	0.193382468182071	0.19356677507229	0.238663531355396	0.179863770893122	0.264012068193583	0.222447436021275	0.207172310702214	0.195651028002597	0.324101902804753	0.206921639653637	0.258630337669523
		RO07	0.277303634051195	0.259871543770397	0.24871687647811	0.242622200642454	0.244196950799126	0.28353861741693	0.261394971982528	0.293501734934782	0.285649167687486	0.243344491881434	0.320381884559502	0.277174498744759	0.335044994670467	0.28870135563084	0.216526744702726	0	0.240632251024966	0.280853854197809	0.197139002142497	0.229424850669291	0.24845468771283	0.30458401154215	0.237128333280331	0.276569273739494	0.264314876119145	0.233639278372346	0.22462465068703	0.248968815181741	0.320659185552598	0.302505872267988	0.329625842385153	0.301755542889154	0.297819294675845	0.301023028050436	0.242010010442585	0.270305945393276	0.243251110541849	0.244142949912558	0.236392039204967	0.236474136437059	0.244196950799126	0.242259960203916	0.237977665353096	0.282096123995253	0.343385434448647	0.246606182796625	0.277192074269108
		H17	0.243982841111396	0.264262389632305	0.262247221412803	0.243022499115453	0.257784319863159	0.268848534356941	0.262130733559911	0.227887940071744	0.257232146436986	0.239015659134334	0.277151250135085	0.303478165745968	0.297868234521388	0.277415684626604	0.24786252212073	0.240632251024966	0	0.212304092635561	0.219239067956471	0.249919048195306	0.244062760218872	0.266076283141345	0.249307670109413	0.29340343013659	0.268406432077534	0.258376945380677	0.245794761501419	0.243124110922136	0.272315124590915	0.336826376394459	0.30820681748645	0.296217987053193	0.31207661569897	0.285273612902643	0.260624622384182	0.298810426351817	0.279062035947957	0.247233176811676	0.277966178029023	0.258710819730303	0.257784319863159	0.230545786715845	0.250707385925102	0.272439988910265	0.301256788893813	0.262097380303385	0.303510554734455
		UA31	0.140862554739814	0.173188185678356	0.169727982069062	0.222432163376322	0.210859492267139	0.225040684935768	0.248740386614448	0.194785877193829	0.204813058757023	0.231359743009623	0.181256120276747	0.244653007517891	0.280776675612221	0.224182527502082	0.203317024189121	0.280853854197809	0.212304092635561	0	0.257269403345041	0.311197357893237	0.231335649991414	0.149546084063862	0.206162346406349	0.242291769661758	0.226369758613829	0.159010798448763	0.159973078569692	0.148177431827172	0.212884483588947	0.221208705758716	0.225461650130628	0.208473647013979	0.209174821323223	0.216896045213876	0.279893238318244	0.232852585263243	0.246731393703927	0.226460667454627	0.242300205902064	0.210728140523274	0.210859492267139	0.205451085071978	0.158157299184428	0.153414736822172	0.262209679645182	0.201677256129732	0.241774252078657
		RO04	0.229434003974731	0.247150294815259	0.252440185096401	0.271405424025183	0.275180013867015	0.310842721387845	0.272814543974694	0.281306962790113	0.255678585570295	0.273906983565521	0.260727947264362	0.297976762542862	0.314551670626672	0.290723261740355	0.250999976469684	0.197139002142497	0.219239067956471	0.257269403345041	0	0.275951919375035	0.246401619367189	0.263241052046027	0.24484728453158	0.264028910287638	0.255458635881131	0.240607118850644	0.253962709891057	0.245732974336919	0.301397986942628	0.348636209023274	0.303269897744803	0.32542734135101	0.330359754935044	0.327385437094213	0.283036784059814	0.274786966163467	0.275578393378635	0.289896624051659	0.260883413313885	0.25038016063478	0.275180013867015	0.257804919365612	0.252174684178757	0.250957308190405	0.338189160296978	0.241833325109726	0.297997930076552
		RO36	0.30013987910813	0.287197191427056	0.298500896028579	0.319335302491164	0.341748719937271	0.334477192431426	0.282084168760825	0.302347184564842	0.314021800705094	0.315253098981869	0.317576231102036	0.352692420883213	0.306614981828609	0.347053205223923	0.281942234345944	0.229424850669291	0.249919048195306	0.311197357893237	0.275951919375035	0	0.262100560758884	0.346664912011621	0.280877032207342	0.275400272363934	0.309948446180105	0.289561678273285	0.279063091419897	0.298259342812497	0.345579970304859	0.407671770663634	0.382653920323972	0.382724199873206	0.380455713717033	0.339953526508516	0.0249696376117645	0.324727337296038	0.301958333788834	0.315203979970571	0.302505792798571	0.287742515326675	0.341748719937271	0.287935600421492	0.286088721307699	0.326362931771641	0.363607480440601	0.303949382872366	0.352726331025032
		HR20	0.224988722983334	0.187468012528662	0.208179839439135	0.265331366779957	0.260130243312117	0.234721786264653	0.208387837938533	0.225724902647824	0.233434477962413	0.181841143055706	0.216008096797089	0.281322188584414	0.262508110751202	0.228891314518959	0.166685962509032	0.24845468771283	0.244062760218872	0.231335649991414	0.246401619367189	0.262100560758884	0	0.224874702172795	0.20285439144764	0.229273935255346	0.227120908262874	0.201321963760534	0.191102068351797	0.202409642883843	0.19071416769284	0.296406920284038	0.215687299089006	0.270539554193888	0.276765130508137	0.240413654416749	0.268365404421225	0.215468333764803	0.237567484451474	0.198276921801637	0.219519428452028	0.176085619832401	0.260130243312117	0.211106073066958	0.191249107044754	0.219895554631854	0.291135038849218	0.206319229064102	0.28135130328776
		H09	0.124784046448164	0.0994200473762663	0.0871900576124647	0.275122125726664	0.219057396158575	0.22345770287097	0.24059103089078	0.209220132935591	0.206451229726427	0.230935656634535	0.236047732415119	0.268673229891476	0.308013450934727	0.265927304203207	0.211944053774548	0.30458401154215	0.266076283141345	0.149546084063862	0.263241052046027	0.346664912011621	0.224874702172795	0	0.216230920731583	0.235007336747987	0.210903677895752	0.0867023802394706	0.106129828209717	0.0760862704415477	0.233371749009067	0.24524837983957	0.230195211230758	0.259093914078765	0.225680948777453	0.205837802449398	0.342407194675741	0.245855532422226	0.241148217509238	0.234078662391903	0.263557449649093	0.213554782430461	0.219057396158575	0.221936108993437	0.0943688050811029	0.0217506195126058	0.264913998604495	0.245235138507963	0.268699126241798
		UA08	0.208733123118607	0.24571910544084	0.269233200347712	0.206604421395894	0.248751319040592	0.266597171743054	0.231546991401294	0.214108932193099	0.213236182392377	0.225924732077666	0.255967341704963	0.238806710971239	0.34187587115275	0.289575069366545	0.148688869731219	0.237128333280331	0.249307670109413	0.206162346406349	0.24484728453158	0.280877032207342	0.20285439144764	0.216230920731583	0	0.249000671553942	0.213130875649621	0.245493647583717	0.267957180275252	0.225037189481967	0.246110624878016	0.308185749496126	0.244957247046569	0.281379234157092	0.27726241879542	0.257777783148347	0.276708929823717	0.24385165347553	0.221937848095788	0.225912634986409	0.242270910134125	0.205454396509884	0.248751319040592	0.2049850629736	0.257909472625256	0.205434845409847	0.330596477622875	0.21576900596797	0.236098216988702
		RO17	0.258435273067429	0.238743726047205	0.225909066731315	0.24829768091895	0.288790816384055	0.252365629957844	0.0611616813118523	0.264752370900604	0.268123246785622	0.262923909137226	0.268973432109582	0.313240024645422	0.296057485939833	0.272680262126687	0.248555632895606	0.276569273739494	0.29340343013659	0.242291769661758	0.264028910287638	0.275400272363934	0.229273935255346	0.235007336747987	0.249000671553942	0	0.159711503141946	0.218658015267442	0.229179613704026	0.23188740371741	0.285900694389761	0.282296904336632	0.276527352716118	0.265007336083001	0.284083158921449	0.242413707270335	0.290661223162837	0.0673950395232339	0.239721717572438	0.281615343457672	0.245853843473901	0.225395148704932	0.288790816384055	0.253193767589987	0.230126298145231	0.236764517193595	0.267881969987777	0.243509496416265	0.313258604759032
		RO18	0.212371066647726	0.201286668502962	0.210538926525713	0.256838498749528	0.250508302913195	0.294224611325718	0.163101872304864	0.254891023890909	0.301380799414771	0.223073702811125	0.260547842914569	0.258420467411853	0.317574969156577	0.262826529891799	0.225637938877357	0.264314876119145	0.268406432077534	0.226369758613829	0.255458635881131	0.309948446180105	0.227120908262874	0.210903677895752	0.213130875649621	0.159711503141946	0	0.211844790015643	0.214257505096576	0.191954511884116	0.292064916025783	0.294907937344745	0.290041032895679	0.310303492498568	0.285060459752795	0.265242337563361	0.289501057426341	0.145430301127433	0.253309618743741	0.214244708547268	0.2258520279626	0.187187149006306	0.250508302913195	0.241134667608631	0.201151886101441	0.194210080422159	0.274959301030557	0.216996216312728	0.261626196153516
		UA03	0.108737166781715	0.043984274984415	0.011151871380882	0.261349749080786	0.250124129196437	0.21157144678923	0.220348435526115	0.214746406545434	0.220132638059728	0.215154163372017	0.257286985362958	0.258682004921013	0.297289599535914	0.283603463189126	0.204203183540132	0.233639278372346	0.258376945380677	0.159010798448763	0.240607118850644	0.289561678273285	0.201321963760534	0.0867023802394706	0.245493647583717	0.218658015267442	0.211844790015643	0	0.0308181325056539	0.105566423401018	0.233783281766333	0.272532683113567	0.252737537997162	0.263036753802641	0.246390847124455	0.218089038434686	0.282583853032175	0.220099109093369	0.258328077533794	0.225746470899887	0.24394822254055	0.187164352372754	0.250124129196437	0.196444905705312	0.0169369971365405	0.088241499747875	0.283767335499967	0.217694197371194	0.258694313924412
		RO12	0.115528654593737	0.0615607926424306	0.0308095845432851	0.256270915568192	0.254097610758758	0.213965424313796	0.230230105881666	0.210436999156716	0.225539250867644	0.207522550807673	0.249126197526499	0.255120053314145	0.283983036753337	0.254130143541798	0.2049385212879	0.22462465068703	0.245794761501419	0.159973078569692	0.253962709891057	0.279063091419897	0.191102068351797	0.106129828209717	0.267957180275252	0.229179613704026	0.214257505096576	0.0308181325056539	0	0.0984528748454451	0.217493131797694	0.259719109064175	0.23007113474026	0.255720017305074	0.233530949055029	0.207465935528739	0.269655472744006	0.239720776336603	0.237952641147787	0.217788663602721	0.247321671787656	0.183168793834481	0.254097610758758	0.197526151072669	0.0288768850715071	0.100857013428926	0.279847181313917	0.216926470033295	0.255132412724965
		RO01	0.120424078487618	0.117675260987251	0.110822180059932	0.247987444291155	0.213440882193054	0.209365981478134	0.224507722868676	0.195559849037953	0.202111673117056	0.224184096207838	0.21953345145275	0.249688383811218	0.259566496813764	0.266215827533112	0.201291729823707	0.248968815181741	0.243124110922136	0.148177431827172	0.245732974336919	0.298259342812497	0.202409642883843	0.0760862704415477	0.225037189481967	0.23188740371741	0.191954511884116	0.105566423401018	0.0984528748454451	0	0.226471516670526	0.246652399081673	0.22779779983917	0.244830369685584	0.233405015852352	0.201028624204135	0.277980210671307	0.237112993379177	0.258244660694428	0.231762252540609	0.228278277085558	0.179687308268728	0.213440882193054	0.204195732150786	0.107760828374763	0.0700285318838769	0.234873798720086	0.216099622665275	0.249704131390474
		HR07	0.258694848624988	0.232541517970949	0.233061363649491	0.261680392523686	0.282113308860691	0.169581473882729	0.295962570561343	0.147434307186782	0.146159093064823	0.256708907218416	0.139899892728887	0.33405595963401	0.296665257722479	0.292101032028716	0.229922945800152	0.320659185552598	0.272315124590915	0.212884483588947	0.301397986942628	0.345579970304859	0.19071416769284	0.233371749009067	0.246110624878016	0.285900694389761	0.292064916025783	0.233783281766333	0.217493131797694	0.226471516670526	0	0.185670191100327	0.168392053119131	0.164525637895293	0.176216170840904	0.14555753186008	0.333362674596009	0.294342164122526	0.304467206188617	0.272203061333268	0.290675793623288	0.250777700640057	0.282113308860691	0.221042942209903	0.222638972291574	0.225501053111485	0.20769797014694	0.251403021052067	0.330564184063619
		HR11	0.295011860513523	0.254248273606086	0.274883229505219	0.322909621195765	0.272945657062341	0.19356462966847	0.282439870420783	0.174588187914671	0.166891100168029	0.302021182624926	0.159910484488153	0.288652014205689	0.327287393961278	0.273753616228555	0.261018272960376	0.302505872267988	0.336826376394459	0.221208705758716	0.348636209023274	0.407671770663634	0.296406920284038	0.24524837983957	0.308185749496126	0.282296904336632	0.294907937344745	0.272532683113567	0.259719109064175	0.246652399081673	0.185670191100327	0	0.162982724615814	0.0433779424441962	0.0330456516939519	0.159495343588762	0.402715785502122	0.26835833419473	0.30358727151478	0.310316812055158	0.236683644890286	0.251898813628804	0.272945657062341	0.249907799544995	0.273604635065334	0.257553251168401	0.173211446406682	0.277075450945793	0.28509988972962
		HR09	0.298973740769077	0.265827856359277	0.245527228008343	0.329542960789209	0.262942698735145	0.215799293919263	0.248643287609889	0.15855377116521	0.167144756591572	0.316503507515214	0.135269949175364	0.324666482174338	0.299889721126677	0.289325317859752	0.26147814103936	0.329625842385153	0.30820681748645	0.225461650130628	0.303269897744803	0.382653920323972	0.215687299089006	0.230195211230758	0.244957247046569	0.276527352716118	0.290041032895679	0.252737537997162	0.23007113474026	0.22779779983917	0.168392053119131	0.162982724615814	0	0.146122038291693	0.148393886465217	0.16600470303673	0.360387706986563	0.267264174745284	0.295567252201641	0.316452415213957	0.291749544490423	0.257440270338345	0.262942698735145	0.261789101231556	0.253208306851588	0.226831204060425	0.201007064031375	0.225032071000787	0.321188941693137
		HR05a	0.279643998268983	0.25427451441898	0.265204927392763	0.302497690341588	0.282707522270253	0.195258573884632	0.270952196647827	0.158464282723852	0.160258273555587	0.297546611693451	0.159840046807783	0.32447017721999	0.293566592504578	0.283020443147325	0.265226346567134	0.301755542889154	0.296217987053193	0.208473647013979	0.32542734135101	0.382724199873206	0.270539554193888	0.259093914078765	0.281379234157092	0.265007336083001	0.310303492498568	0.263036753802641	0.255720017305074	0.244830369685584	0.164525637895293	0.0433779424441962	0.146122038291693	0	0.0370616344859676	0.135716441207143	0.380736395204852	0.260430329510306	0.282402681390768	0.31465816240906	0.224123575723482	0.267534929180654	0.282707522270253	0.251618973217378	0.263854916644581	0.263685047335956	0.17387159919234	0.252371323570724	0.320799282363385
		HR05b	0.27060194228466	0.229880427819634	0.248193561902789	0.280790811097069	0.266610045992656	0.197491635824864	0.293964374472451	0.172298621881208	0.151957663829994	0.285169336715145	0.153931093455703	0.303921803883336	0.325236244030728	0.26975986230416	0.252696394290786	0.297819294675845	0.31207661569897	0.209174821323223	0.330359754935044	0.380455713717033	0.276765130508137	0.225680948777453	0.27726241879542	0.284083158921449	0.285060459752795	0.246390847124455	0.233530949055029	0.233405015852352	0.176216170840904	0.0330456516939519	0.148393886465217	0.0370616344859676	0	0.134407558197068	0.376094164050361	0.278342361317642	0.275669542212541	0.29349387267029	0.240909012354373	0.245919481426422	0.266610045992656	0.250086116378136	0.246622678114071	0.228321920755416	0.174763078512935	0.261360053641681	0.300444263402135
		HR18	0.248186360197815	0.20493222394407	0.211465112267089	0.273581444339341	0.255828446897835	0.134287032353319	0.242989568754008	0.133416823520894	0.137285361898067	0.246663983735195	0.175107398742569	0.339961115288104	0.288869235739685	0.318278013161314	0.241619198225125	0.301023028050436	0.285273612902643	0.216896045213876	0.327385437094213	0.339953526508516	0.240413654416749	0.205837802449398	0.257777783148347	0.242413707270335	0.265242337563361	0.218089038434686	0.207465935528739	0.201028624204135	0.14555753186008	0.159495343588762	0.16600470303673	0.135716441207143	0.134407558197068	0	0.33975092005614	0.236196491360999	0.26237375441768	0.258217827089459	0.256148985866479	0.2558815035914	0.255828446897835	0.249750093392848	0.209337060792432	0.197891665714704	0.171657123745081	0.24659202311228	0.336284580122565
		BG53	0.296833624305688	0.268624187214037	0.291311934136426	0.32270012721963	0.31417117834801	0.332683186819684	0.304542044800476	0.300856291518802	0.320144848854641	0.313765199037304	0.319410673571907	0.333953423766933	0.297185760436458	0.321840696095285	0.264608248149153	0.242010010442585	0.260624622384182	0.279893238318244	0.283036784059814	0.0249696376117645	0.268365404421225	0.342407194675741	0.276708929823717	0.290661223162837	0.289501057426341	0.282583853032175	0.269655472744006	0.277980210671307	0.333362674596009	0.402715785502122	0.360387706986563	0.380736395204852	0.376094164050361	0.33975092005614	0	0.341485146639021	0.300366170771876	0.313719865676427	0.300910244454633	0.293842604195375	0.31417117834801	0.296098167209349	0.276356243010374	0.321862708105921	0.370351371003501	0.312606210869356	0.333984866081574
		BG54	0.26248835588052	0.237529172697417	0.227324622516925	0.234921221819556	0.290734517077194	0.258864856704051	0.0783389202807443	0.251620021277038	0.264901202286129	0.238422512489729	0.246089029064104	0.287181339755852	0.28963454051304	0.245757129874051	0.239506640627612	0.270305945393276	0.298810426351817	0.232852585263243	0.274786966163467	0.324727337296038	0.215468333764803	0.245855532422226	0.24385165347553	0.0673950395232339	0.145430301127433	0.220099109093369	0.239720776336603	0.237112993379177	0.294342164122526	0.26835833419473	0.267264174745284	0.260430329510306	0.278342361317642	0.236196491360999	0.341485146639021	0	0.245271310515837	0.240361736482088	0.253418661277019	0.227282905937338	0.290734517077194	0.250444986088438	0.250427616089036	0.235864402600185	0.259905283744492	0.223740356617766	0.284031112211732
		RO05	0.271668635565538	0.255815015863493	0.276982431711197	0.231033050633053	0.208626666185303	0.307288897719988	0.255420752662242	0.266368943540998	0.279018373963653	0.211160542770206	0.296067707611796	0.27600157165827	0.302340083082006	0.260937472484565	0.193382468182071	0.243251110541849	0.279062035947957	0.246731393703927	0.275578393378635	0.301958333788834	0.237567484451474	0.241148217509238	0.221937848095788	0.239721717572438	0.253309618743741	0.258328077533794	0.237952641147787	0.258244660694428	0.304467206188617	0.30358727151478	0.295567252201641	0.282402681390768	0.275669542212541	0.26237375441768	0.300366170771876	0.245271310515837	0	0.221830044777459	0.238212026006744	0.204605823050045	0.208626666185303	0.206301335546061	0.255885093411811	0.231245402845049	0.275472740520158	0.186385608643171	0.273081489401804
		GR12	0.243502900850488	0.214232919886318	0.229048583711948	0.187187516520627	0.209002195725357	0.255622259054018	0.251558482744142	0.242480946135666	0.243876469402474	0.0130416351454766	0.229095961855248	0.244498573950983	0.348196277840792	0.223200201070411	0.19356677507229	0.244142949912558	0.247233176811676	0.226460667454627	0.289896624051659	0.315203979970571	0.198276921801637	0.234078662391903	0.225912634986409	0.281615343457672	0.214244708547268	0.225746470899887	0.217788663602721	0.231762252540609	0.272203061333268	0.310316812055158	0.316452415213957	0.31465816240906	0.29349387267029	0.258217827089459	0.313719865676427	0.240361736482088	0.221830044777459	0	0.237934888503346	0.219987635268629	0.209002195725357	0.209619418758246	0.215154163372017	0.230189691593238	0.25300811347919	0.202075732313148	0.244520237956033
		BG32	0.271581044728311	0.216306835642628	0.246943939052818	0.270351296295811	0.246284038026015	0.265103973662341	0.262896538142489	0.289622400148702	0.262802021922061	0.235049382673282	0.252410344460048	0.271456469479879	0.333080170766542	0.257839620530311	0.238663531355396	0.236392039204967	0.277966178029023	0.242300205902064	0.260883413313885	0.302505792798571	0.219519428452028	0.263557449649093	0.242270910134125	0.245853843473901	0.2258520279626	0.24394822254055	0.247321671787656	0.228278277085558	0.290675793623288	0.236683644890286	0.291749544490423	0.224123575723482	0.240909012354373	0.256148985866479	0.300910244454633	0.253418661277019	0.238212026006744	0.237934888503346	0	0.192273064762684	0.246284038026015	0.216950289382809	0.236688075940489	0.246926963668127	0.240663758065865	0.235324296972455	0.271467803903957
		BG30	0.211303596318781	0.180434260971061	0.191944195052153	0.20429587797693	0.239989185685842	0.236416934024466	0.231497897501388	0.201294597839141	0.215276057585551	0.209634850210307	0.229871544218061	0.23075168272911	0.247855890614425	0.215956603098853	0.179863770893122	0.236474136437059	0.258710819730303	0.210728140523274	0.25038016063478	0.287742515326675	0.176085619832401	0.213554782430461	0.205454396509884	0.225395148704932	0.187187149006306	0.187164352372754	0.183168793834481	0.179687308268728	0.250777700640057	0.251898813628804	0.257440270338345	0.267534929180654	0.245919481426422	0.2558815035914	0.293842604195375	0.227282905937338	0.204605823050045	0.219987635268629	0.192273064762684	0	0.239989185685842	0.188872088942706	0.182549520123892	0.205632448574855	0.251668074485081	0.179828422075643	0.227769541740293
		GR03	0.261865965797453	0.230078425549815	0.257903075945826	0.229023763213002	0	0.270471277605843	0.271626290926503	0.256351158032644	0.245044254649767	0.205183786038896	0.234511259936735	0.2335049035753	0.302109306757572	0.233525532977668	0.264012068193583	0.244196950799126	0.257784319863159	0.210859492267139	0.275180013867015	0.341748719937271	0.260130243312117	0.219057396158575	0.248751319040592	0.288790816384055	0.250508302913195	0.250124129196437	0.254097610758758	0.213440882193054	0.282113308860691	0.272945657062341	0.262942698735145	0.282707522270253	0.266610045992656	0.255828446897835	0.31417117834801	0.290734517077194	0.208626666185303	0.209002195725357	0.246284038026015	0.239989185685842	0	0.226175729736578	0.239944106632877	0.213245090407371	0.237482184101656	0.20721233209071	0.233527504746517
		BG08	0.215131210688934	0.195548291786899	0.199335545597503	0.232933673327137	0.226175729736578	0.252645483255884	0.248512613633016	0.218541718906316	0.211009991914058	0.206053315233908	0.208327082678562	0.241924676433307	0.256121370836584	0.247276656485702	0.222447436021275	0.242259960203916	0.230545786715845	0.205451085071978	0.257804919365612	0.287935600421492	0.211106073066958	0.221936108993437	0.2049850629736	0.253193767589987	0.241134667608631	0.196444905705312	0.197526151072669	0.204195732150786	0.221042942209903	0.249907799544995	0.261789101231556	0.251618973217378	0.250086116378136	0.249750093392848	0.296098167209349	0.250444986088438	0.206301335546061	0.209619418758246	0.216950289382809	0.188872088942706	0.226175729736578	0	0.205804493292865	0.206408014267811	0.282774197884408	0.16406795546504	0.241934728593198
		RO08	0.115106270247671	0.0331376464029028	0.0130838880563293	0.267440812957318	0.239944106632877	0.201025903488544	0.235814224205723	0.20800522331102	0.213261267440197	0.204906152677658	0.235058593424581	0.254068558508632	0.282952496412757	0.281875252289982	0.207172310702214	0.237977665353096	0.250707385925102	0.158157299184428	0.252174684178757	0.286088721307699	0.191249107044754	0.0943688050811029	0.257909472625256	0.230126298145231	0.201151886101441	0.0169369971365405	0.0288768850715071	0.107760828374763	0.222638972291574	0.273604635065334	0.253208306851588	0.263854916644581	0.246622678114071	0.209337060792432	0.276356243010374	0.250427616089036	0.255885093411811	0.215154163372017	0.236688075940489	0.182549520123892	0.239944106632877	0.205804493292865	0	0.0915986819946026	0.280826700763169	0.224719841844733	0.254081178488533
		H07	0.11520098114288	0.109356025322227	0.0934509928661615	0.266965619690031	0.213245090407371	0.211676832103649	0.227555026003732	0.205060316674506	0.188715004350509	0.233344188378295	0.22721172851892	0.241873126378515	0.297512569339194	0.251297571067546	0.195651028002597	0.282096123995253	0.272439988910265	0.153414736822172	0.250957308190405	0.326362931771641	0.219895554631854	0.0217506195126058	0.205434845409847	0.236764517193595	0.194210080422159	0.088241499747875	0.100857013428926	0.0700285318838769	0.225501053111485	0.257553251168401	0.226831204060425	0.263685047335956	0.228321920755416	0.197891665714704	0.321862708105921	0.235864402600185	0.231245402845049	0.230189691593238	0.246926963668127	0.205632448574855	0.213245090407371	0.206408014267811	0.0915986819946026	0	0.271268517583587	0.2344576594501	0.241887456627874
		HR30	0.288696639120381	0.257154158505358	0.292438497309168	0.296449616781133	0.237482184101656	0.211198634187545	0.249531695874848	0.175385035936565	0.184038123499264	0.247440238805884	0.176083909928741	0.343516096913413	0.340145108820505	0.31815360410343	0.324101902804753	0.343385434448647	0.301256788893813	0.262209679645182	0.338189160296978	0.363607480440601	0.291135038849218	0.264913998604495	0.330596477622875	0.267881969987777	0.274959301030557	0.283767335499967	0.279847181313917	0.234873798720086	0.20769797014694	0.173211446406682	0.201007064031375	0.17387159919234	0.174763078512935	0.171657123745081	0.370351371003501	0.259905283744492	0.275472740520158	0.25300811347919	0.240663758065865	0.251668074485081	0.237482184101656	0.282774197884408	0.280826700763169	0.271268517583587	0	0.262920154939267	0.340001718744609
		GR38	0.240333628059444	0.230481392926541	0.217491020514869	0.204295542880425	0.20721233209071	0.25028894067596	0.247822179231869	0.227256631398695	0.234305319001771	0.201153949620213	0.221337636182663	0.242215561220805	0.234700743966728	0.242661597061731	0.206921639653637	0.246606182796625	0.262097380303385	0.201677256129732	0.241833325109726	0.303949382872366	0.206319229064102	0.245235138507963	0.21576900596797	0.243509496416265	0.216996216312728	0.217694197371194	0.216926470033295	0.216099622665275	0.251403021052067	0.277075450945793	0.225032071000787	0.252371323570724	0.261360053641681	0.24659202311228	0.312606210869356	0.223740356617766	0.186385608643171	0.202075732313148	0.235324296972455	0.179828422075643	0.20721233209071	0.16406795546504	0.224719841844733	0.2344576594501	0.262920154939267	0	0.242220876280101
		AL54	0.256417162978779	0.271163084764204	0.274462660142492	0.21220279567781	0.233527504746517	0.289230031108312	0.283617733411472	0.268643486774349	0.300404893702728	0.228551942404581	0.284828635251768	0.00183064662413035	0.288588229638883	0.273198337914692	0.258630337669523	0.277192074269108	0.303510554734455	0.241774252078657	0.297997930076552	0.352726331025032	0.28135130328776	0.268699126241798	0.236098216988702	0.313258604759032	0.261626196153516	0.258694313924412	0.255132412724965	0.249704131390474	0.330564184063619	0.28509988972962	0.321188941693137	0.320799282363385	0.300444263402135	0.336284580122565	0.333984866081574	0.284031112211732	0.273081489401804	0.244520237956033	0.271467803903957	0.227769541740293	0.233527504746517	0.241934728593198	0.254081178488533	0.241887456627874	0.340001718744609	0.242220876280101	0
Matrix 2: Genetic distances between all the Dictyocoela haplogroups. Matrix used for figure 6A. (see Table S1 for haplogroup denominations). The genetic distance was calculated using the Tamura-Nei substitution model.
			Dberb01	Dberb02	Dmueb10	Dmueb11	Dmueb06	Dmueb05	Dmueb08	Dmueb01	Dmueb07	Dmueb02	Dmueb03	Ddueb03	Ddueb01	Ddueb02	Droeb18	Droeb15	Droeb16	Droeb10	Droeb11	Droeb12	Droeb13	Droeb08	Droeb01	Droeb09	Droeb06	Droeb02	Droeb14	Droeb07	Droeb05	Droeb03	Droeb04
		Dberb01	0	0.00287833075377786	0.0994976343396311	0.15902006683026	0.0762208397933031	0.0867541591771893	0.083179919654663	0.0866877860968488	0.0867299858710896	0.0794636112809675	0.083151694833981	0.0658730551438755	0.0692547186394563	0.0726824806235737	0.0811252128069339	0.0694912583937295	0.0660966365874952	0.0629963583725432	0.0695898171945222	0.0695898171945222	0.0661692827444624	0.0593499055312966	0.0626913889008607	0.0599716732626246	0.0731799024779093	0.0697602122088176	0.0798715973766987	0.0653976948357142	0.0729345747994833	0.066072652941339	0.0694810359811169
		Dberb02	0.00287833075377786	0	0.100700406815337	0.143537736502401	0.0765689583919439	0.0859287995333092	0.0827382812500252	0.0891210654191967	0.0859019613099444	0.0825312884560236	0.0859287995333092	0.0670190535463631	0.0700513498355514	0.0733376085282702	0.0743733505636002	0.0705944439474568	0.067542570186939	0.0646701975156408	0.0676128509962611	0.0676128509962611	0.0645774657178582	0.0584755159264735	0.0614475611442783	0.0587931356091829	0.070596904119671	0.0674452079717108	0.0767726064381853	0.0648664873085576	0.0704593079835361	0.064193317312902	0.0672243922874743
		Dmueb10	0.0994976343396311	0.100700406815337	0	0.0184808894484806	0.035146679211338	0.0400476460384136	0.0355128816120667	0.0307290316578614	0.0355128816120667	0.0307290316578614	0.0307290316578614	0.0692131332856922	0.0692131332856922	0.074709533513367	0.0461697061767563	0.0494859106009159	0.0494859106009159	0.0449031802770847	0.049462497676501	0.049462497676501	0.049462497676501	0.0446922771303147	0.0446922771303147	0.0446922771303147	0.0532909163614552	0.0543046604760933	0.0690547680904405	0.0560774555600781	0.0693114862348256	0.0590818604798438	0.0640347069037468
		Dmueb11	0.15902006683026	0.143537736502401	0.0184808894484806	0	0.0582988785561821	0.0659809574990385	0.0587714377135216	0.0517411273674003	0.0587714377135216	0.0517411273674003	0.0517411273674003	0.102287978926013	0.102287978926013	0.110936564592803	0.0655832143937685	0.0798688462784249	0.0798688462784249	0.0729816543757207	0.0877391691556568	0.0877391691556568	0.0877391691556568	0.0724719681902983	0.0724719681902983	0.0724719681902983	0.0892410110572903	0.0872594669286106	0.106058743897127	0.0915409535198056	0.103057467007716	0.0872594669286106	0.0949125948906901
		Dmueb06	0.0762208397933031	0.0765689583919439	0.035146679211338	0.0582988785561821	0	0.00771766783139682	0.00514438594408906	0.0103253773925047	0.00773760099977194	0.0103319182972426	0.00771766783139682	0.0375970432581311	0.0404460293099789	0.0434442052899759	0.0629324989449126	0.0377030739054194	0.0348691042633346	0.0406869959835251	0.0320519470102378	0.0320519470102378	0.0292665804667787	0.0320522274755355	0.034860951390397	0.0380513248154325	0.045330670535872	0.0433709809306967	0.051379780894069	0.0398527599213838	0.0463551243992023	0.040496535705682	0.0433702183599396
		Dmueb05	0.0867541591771893	0.0859287995333092	0.0400476460384136	0.0659809574990385	0.00771766783139682	0	0.00256145206738922	0.00772771182220933	0.0051439064775205	0.00774543750968326	0.00513075187547996	0.0461417171681624	0.0490534260013472	0.0462692835735946	0.0746660363362235	0.0462726583253774	0.0433762934563108	0.0464974933212412	0.0376997082014915	0.0376997082014915	0.0348663082462033	0.0377000839758432	0.0405574683589675	0.0448267548981016	0.0514267276547717	0.0491867886772752	0.0575699417757035	0.0459546565971609	0.0522215139599851	0.0462688527049304	0.049194787903428
		Dmueb08	0.083179919654663	0.0827382812500252	0.0355128816120667	0.0587714377135216	0.00514438594408906	0.00256145206738922	0	0.0051439064775205	0.00256142636993928	0.00516521900902933	0.00256145206738922	0.0432515473842447	0.0461380598627746	0.0433702867096245	0.0687471382178222	0.0433728823409557	0.0405016356419575	0.0435791513271111	0.0348634867053902	0.0348634867053902	0.032054281493485	0.0348638234636741	0.0376966987701217	0.0414213706224608	0.048364518432197	0.0462659091924155	0.0544603687718598	0.0428892299635288	0.0492752168320852	0.0433699146578379	0.0462694900193523
		Dmueb01	0.0866877860968488	0.0891210654191967	0.0307290316578614	0.0517411273674003	0.0103253773925047	0.00772771182220933	0.0051439064775205	0	0.00247283295487466	0.00515171628687838	0.00255489164607459	0.0490534260013472	0.0355501195093239	0.0322632624758159	0.0746660363362235	0.0333949451062709	0.0405014151080204	0.0435789338689063	0.0283578598508317	0.0292370558205075	0.0376997082014915	0.0404499948807971	0.0285536495337345	0.0448267548981016	0.0383453772093463	0.0521269142299979	0.041435456350486	0.0459546565971609	0.0551903779295508	0.0491892951749414	0.0521411001255916
		Dmueb07	0.0867299858710896	0.0859019613099444	0.0355128816120667	0.0587714377135216	0.00773760099977194	0.0051439064775205	0.00256142636993928	0.00247283295487466	0	0.0077652622548755	0.0051439064775205	0.0461380598627746	0.033689912012185	0.0311198892963788	0.0687471382178222	0.0347900974106097	0.0433728823409557	0.0464896862310181	0.0270254649127977	0.0278617924249313	0.0348634867053902	0.0375970372465985	0.0272115197655113	0.0414213706224608	0.0372071386460333	0.0491804479181506	0.0399838020767561	0.0428892299635288	0.0522180215790397	0.0462649855829503	0.0491900178691201
		Dmueb02	0.0794636112809675	0.0825312884560236	0.0307290316578614	0.0517411273674003	0.0103319182972426	0.00774543750968326	0.00516521900902933	0.00515171628687838	0.0077652622548755	0	0.00257946129876141	0.0490501394910349	0.051981359867823	0.0491876037708062	0.0746660363362235	0.0433802112964933	0.0405136975878964	0.0436638419213313	0.0405741534265062	0.0405741534265062	0.0377215701758434	0.0405745292008577	0.0434511700421842	0.0448267548981016	0.0545773220479416	0.052191105391844	0.060676240551658	0.0490578905112279	0.0551722287449747	0.0491867886772752	0.0521352550243503
		Dmueb03	0.083151694833981	0.0859287995333092	0.0307290316578614	0.0517411273674003	0.00771766783139682	0.00513075187547996	0.00256145206738922	0.00255489164607459	0.0051439064775205	0.00257946129876141	0	0.0461417171681624	0.0490534260013472	0.0462692835735946	0.0746660363362235	0.0405014151080204	0.0376543591016498	0.0406929070542776	0.0376997082014915	0.0376997082014915	0.0348663082462033	0.0377000839758432	0.0405574683589675	0.0448267548981016	0.0514267276547717	0.0491867886772752	0.0575699417757035	0.0459546565971609	0.0522215139599851	0.0462688527049304	0.049194787903428
		Ddueb03	0.0658730551438755	0.0670190535463631	0.0692131332856922	0.102287978926013	0.0375970432581311	0.0461417171681624	0.0432515473842447	0.0490534260013472	0.0461380598627746	0.0490501394910349	0.0461417171681624	0	0.00256134171638867	0.00515687229937922	0.0633458232043667	0.0349841677997065	0.0321576419375746	0.0378973463283521	0.0407057976490415	0.0407057976490415	0.0378314989761028	0.034978703719993	0.0378282155914826	0.0383520599290536	0.0334805863093535	0.0348618258074621	0.0394002025418958	0.0310096774952472	0.0378051458416069	0.0320889292416693	0.0349051371670493
		Ddueb01	0.0692547186394563	0.0700513498355514	0.0692131332856922	0.102287978926013	0.0404460293099789	0.0490534260013472	0.0461380598627746	0.0355501195093239	0.033689912012185	0.051981359867823	0.0490534260013472	0.00256134171638867	0	0.00170237271011198	0.0633458232043667	0.0282410233733114	0.0349841677997065	0.0407745057604487	0.0300918918844473	0.0300918918844473	0.0407057976490415	0.0377280056951353	0.0282474920082766	0.0383520599290536	0.027165290644888	0.0376942866407599	0.030928937842518	0.0310096774952472	0.0406647284155939	0.0349030399746022	0.0377435889311283
		Ddueb02	0.0726824806235737	0.0733376085282702	0.074709533513367	0.110936564592803	0.0434442052899759	0.0462692835735946	0.0433702867096245	0.0322632624758159	0.0311198892963788	0.0491876037708062	0.0462692835735946	0.00515687229937922	0.00170237271011198	0	0.0695990908790693	0.0293322237613336	0.0379435337740029	0.0436827055795862	0.0271260078199939	0.0293428713571372	0.0437318849993967	0.0407107299304934	0.0272945928824925	0.0419045870065272	0.0274853237839043	0.0406666662526016	0.0300628896741468	0.0339814467927846	0.0435503858931369	0.0378463406558007	0.0407207999496263
		Droeb18	0.0811252128069339	0.0743733505636002	0.0461697061767563	0.0655832143937685	0.0629324989449126	0.0746660363362235	0.0687471382178222	0.0746660363362235	0.0687471382178222	0.0746660363362235	0.0746660363362235	0.0633458232043667	0.0633458232043667	0.0695990908790693	0	0.0519934332272632	0.0519934332272632	0.0306269691965962	0.0302237522755371	0.0302237522755371	0.0302237522755371	0.0250035958801317	0.0250035958801317	0.0250035958801317	0.0271728229804018	0.0250094558445749	0.0384142727271205	0.025915470475889	0.0355060567262675	0.0250094558445749	0.0302335207089774
		Droeb15	0.0694912583937295	0.0705944439474568	0.0494859106009159	0.0798688462784249	0.0377030739054194	0.0462726583253774	0.0433728823409557	0.0333949451062709	0.0347900974106097	0.0433802112964933	0.0405014151080204	0.0349841677997065	0.0282410233733114	0.0293322237613336	0.0519934332272632	0	0.0025680204649623	0.0157717864546377	0.0156524785011192	0.015656875246211	0.0184281497324846	0.0156883097667693	0.0143225759473629	0.0186098934257064	0.0173549329521803	0.021074669540458	0.0215768392475925	0.0137743714263838	0.0238496648831772	0.0183746011714317	0.0210852563284389
		Droeb16	0.0660966365874952	0.067542570186939	0.0494859106009159	0.0798688462784249	0.0348691042633346	0.0433762934563108	0.0405016356419575	0.0405014151080204	0.0433728823409557	0.0405136975878964	0.0376543591016498	0.0321576419375746	0.0349841677997065	0.0379435337740029	0.0519934332272632	0.0025680204649623	0	0.0130884711740292	0.0184281497324846	0.0184281497324846	0.0157299058724617	0.0130533061422782	0.015729019233008	0.0186098934257064	0.0219999313181162	0.0183694126801579	0.0277069344441129	0.0137743714263838	0.021120430188279	0.0156873527318451	0.0183753006199439
		Droeb10	0.0629963583725432	0.0646701975156408	0.0449031802770847	0.0729816543757207	0.0406869959835251	0.0464974933212412	0.0435791513271111	0.0435789338689063	0.0464896862310181	0.0436638419213313	0.0406929070542776	0.0378973463283521	0.0407745057604487	0.0436827055795862	0.0306269691965962	0.0157717864546377	0.0130884711740292	0	0.0184758401370778	0.0184758401370778	0.015775175448404	0.00780398418346162	0.0104384397904695	0.0123401710340835	0.0164284789059796	0.0131194620683929	0.0219712270253389	0.0082110918055136	0.0157216356480914	0.0104120481936074	0.0130584735104811
		Droeb11	0.0695898171945222	0.0676128509962611	0.049462497676501	0.0877391691556568	0.0320519470102378	0.0376997082014915	0.0348634867053902	0.0283578598508317	0.0270254649127977	0.0405741534265062	0.0376997082014915	0.0407057976490415	0.0300918918844473	0.0271260078199939	0.0302237522755371	0.0156524785011192	0.0184281497324846	0.0184758401370778	0	0.00127973733884645	0.0025679242889487	0.0103716121475529	0.0050369788418021	0.0122832361773125	0.0102684990657333	0.0156839353672988	0.0146936556169632	0.00819169047218582	0.0184144474993387	0.0130218639472538	0.0156868067559471
		Droeb12	0.0695898171945222	0.0676128509962611	0.049462497676501	0.0877391691556568	0.0320519470102378	0.0376997082014915	0.0348634867053902	0.0292370558205075	0.0278617924249313	0.0405741534265062	0.0376997082014915	0.0407057976490415	0.0300918918844473	0.0293428713571372	0.0302237522755371	0.015656875246211	0.0184281497324846	0.0184758401370778	0.00127973733884645	0	0.0025679242889487	0.0103716121475529	0.0051503955043789	0.0122832361773125	0.00924199741452258	0.0156839353672988	0.0133379326726266	0.00819169047218582	0.0184144474993387	0.0130218639472538	0.0156868067559471
		Droeb13	0.0661692827444624	0.0645774657178582	0.049462497676501	0.0877391691556568	0.0292665804667787	0.0348663082462033	0.032054281493485	0.0376997082014915	0.0348634867053902	0.0377215701758434	0.0348663082462033	0.0378314989761028	0.0407057976490415	0.0437318849993967	0.0302237522755371	0.0184281497324846	0.0157299058724617	0.015775175448404	0.0025679242889487	0.0025679242889487	0	0.00776693308042331	0.0103983975305914	0.0122832361773125	0.0163673441826779	0.0130236153823617	0.02199131188535	0.00819169047218582	0.0157308035792648	0.0103790624414112	0.0130220362168932
		Droeb08	0.0593499055312966	0.0584755159264735	0.0446922771303147	0.0724719681902983	0.0320522274755355	0.0377000839758432	0.0348638234636741	0.0404499948807971	0.0375970372465985	0.0405745292008577	0.0377000839758432	0.034978703719993	0.0377280056951353	0.0407107299304934	0.0250035958801317	0.0156883097667693	0.0130533061422782	0.00780398418346162	0.0103716121475529	0.0103716121475529	0.00776693308042331	0	0.00256133914895817	0.00302648631117919	0.0135520579000667	0.0103845874701823	0.0191191121161429	0.00543741988472202	0.013069749003402	0.00775791655397395	0.0103791284984363
		Droeb01	0.0626913889008607	0.0614475611442783	0.0446922771303147	0.0724719681902983	0.034860951390397	0.0405574683589675	0.0376966987701217	0.0285536495337345	0.0272115197655113	0.0434511700421842	0.0405574683589675	0.0378282155914826	0.0282474920082766	0.0272945928824925	0.0250035958801317	0.0143225759473629	0.015729019233008	0.0104384397904695	0.0050369788418021	0.0051503955043789	0.0103983975305914	0.00256133914895817	0	0.00302648631117919	0.00902747072094434	0.0130231157350335	0.0133380801130185	0.00543741988472202	0.0157312348965167	0.010379105131251	0.0130219599055035
		Droeb09	0.0599716732626246	0.0587931356091829	0.0446922771303147	0.0724719681902983	0.0380513248154325	0.0448267548981016	0.0414213706224608	0.0448267548981016	0.0414213706224608	0.0448267548981016	0.0448267548981016	0.0383520599290536	0.0383520599290536	0.0419045870065272	0.0250035958801317	0.0186098934257064	0.0186098934257064	0.0123401710340835	0.0122832361773125	0.0122832361773125	0.0122832361773125	0.00302648631117919	0.00302648631117919	0	0.0129365439915361	0.0123017613852338	0.0195192897999463	0.00936826897127385	0.0186100382406362	0.0122555450873231	0.0153868825804009
		Droeb06	0.0731799024779093	0.070596904119671	0.0532909163614552	0.0892410110572903	0.045330670535872	0.0514267276547717	0.048364518432197	0.0383453772093463	0.0372071386460333	0.0545773220479416	0.0514267276547717	0.0334805863093535	0.027165290644888	0.0274853237839043	0.0271728229804018	0.0173549329521803	0.0219999313181162	0.0164284789059796	0.0102684990657333	0.00924199741452258	0.0163673441826779	0.0135520579000667	0.00902747072094434	0.0129365439915361	0	0.00267794568481194	0.0119782265271192	0.00559085963211581	0.0164097448578951	0.0108533222893793	0.0135971794879624
		Droeb02	0.0697602122088176	0.0674452079717108	0.0543046604760933	0.0872594669286106	0.0433709809306967	0.0491867886772752	0.0462659091924155	0.0521269142299979	0.0491804479181506	0.052191105391844	0.0491867886772752	0.0348618258074621	0.0376942866407599	0.0406666662526016	0.0250094558445749	0.021074669540458	0.0183694126801579	0.0131194620683929	0.0156839353672988	0.0156839353672988	0.0130236153823617	0.0103845874701823	0.0130231157350335	0.0123017613852338	0.00267794568481194	0	0.0191894412508057	0.005453747630217	0.0131146544048307	0.00779435547995189	0.0104016225821224
		Droeb14	0.0798715973766987	0.0767726064381853	0.0690547680904405	0.106058743897127	0.051379780894069	0.0575699417757035	0.0544603687718598	0.041435456350486	0.0399838020767561	0.060676240551658	0.0575699417757035	0.0394002025418958	0.030928937842518	0.0300628896741468	0.0384142727271205	0.0215768392475925	0.0277069344441129	0.0219712270253389	0.0146936556169632	0.0133379326726266	0.02199131188535	0.0191191121161429	0.0133380801130185	0.0195192897999463	0.0119782265271192	0.0191894412508057	0	0.00842654346504612	0.00537882588996186	0.010828579242094	0.00809262726272453
		Droeb07	0.0653976948357142	0.0648664873085576	0.0560774555600781	0.0915409535198056	0.0398527599213838	0.0459546565971609	0.0428892299635288	0.0459546565971609	0.0428892299635288	0.0490578905112279	0.0459546565971609	0.0310096774952472	0.0310096774952472	0.0339814467927846	0.025915470475889	0.0137743714263838	0.0137743714263838	0.0082110918055136	0.00819169047218582	0.00819169047218582	0.00819169047218582	0.00543741988472202	0.00543741988472202	0.00936826897127385	0.00559085963211581	0.005453747630217	0.00842654346504612	0	0.00821804799713122	0.0027192558446304	0.00543820046009225
		Droeb05	0.0729345747994833	0.0704593079835361	0.0693114862348256	0.103057467007716	0.0463551243992023	0.0522215139599851	0.0492752168320852	0.0551903779295508	0.0522180215790397	0.0551722287449747	0.0522215139599851	0.0378051458416069	0.0406647284155939	0.0435503858931369	0.0355060567262675	0.0238496648831772	0.021120430188279	0.0157216356480914	0.0184144474993387	0.0184144474993387	0.0157308035792648	0.013069749003402	0.0157312348965167	0.0186100382406362	0.0164097448578951	0.0131146544048307	0.00537882588996186	0.00821804799713122	0	0.00517112401517827	0.00258565528084043
		Droeb03	0.066072652941339	0.064193317312902	0.0590818604798438	0.0872594669286106	0.040496535705682	0.0462688527049304	0.0433699146578379	0.0491892951749414	0.0462649855829503	0.0491867886772752	0.0462688527049304	0.0320889292416693	0.0349030399746022	0.0378463406558007	0.0250094558445749	0.0183746011714317	0.0156873527318451	0.0104120481936074	0.0130218639472538	0.0130218639472538	0.0103790624414112	0.00775791655397395	0.010379105131251	0.0122555450873231	0.0108533222893793	0.00779435547995189	0.010828579242094	0.0027192558446304	0.00517112401517827	0	0.00256797345501125
		Droeb04	0.0694810359811169	0.0672243922874743	0.0640347069037468	0.0949125948906901	0.0433702183599396	0.049194787903428	0.0462694900193523	0.0521411001255916	0.0491900178691201	0.0521352550243503	0.049194787903428	0.0349051371670493	0.0377435889311283	0.0407207999496263	0.0302335207089774	0.0210852563284389	0.0183753006199439	0.0130584735104811	0.0156868067559471	0.0156868067559471	0.0130220362168932	0.0103791284984363	0.0130219599055035	0.0153868825804009	0.0135971794879624	0.0104016225821224	0.00809262726272453	0.00543820046009225	0.00258565528084043	0.00256797345501125	0
Matrix 3: Genetic distances for the hosts belonging to populations infected with Dictyocoela muelleri. Matrix used for figure 6B. (see Table S1 for host population denominations). The genetic distance was calculated using the Tamura-Nei substitution model.
			RO17	RO18	UA03	RO12	RO01	RO52	RO06	HR07	HR11	HR09	HR05	HR05	HR18	BG53	BG54	RO05	RO07	HR20
		RO17	0	0.159711503141946	0.218658015267442	0.229179613704026	0.23188740371741	0.233570106439908	0.0611616813118523	0.285900694389761	0.282296904336632	0.276527352716118	0.265007336083001	0.284083158921449	0.242413707270335	0.290661223162837	0.0673950395232339	0.239721717572438	0.281369509055126	0.229273935255346
		RO18	0.159711503141946	0	0.211844790015643	0.214257505096576	0.191954511884116	0.195976870686728	0.163101872304864	0.292064916025783	0.294907937344745	0.290041032895679	0.310303492498568	0.285060459752795	0.265242337563361	0.289501057426341	0.145430301127433	0.253309618743741	0.259465084967192	0.227120908262874
		UA03	0.218658015267442	0.211844790015643	0	0.0308181325056539	0.105566423401018	0.0400634455714818	0.220348435526115	0.233783281766333	0.272532683113567	0.252737537997162	0.263036753802641	0.246390847124455	0.218089038434686	0.282583853032175	0.220099109093369	0.258328077533794	0.237409028657215	0.201321963760534
		RO12	0.229179613704026	0.214257505096576	0.0308181325056539	0	0.0984528748454451	0.0573931641143823	0.230230105881666	0.217493131797694	0.259719109064175	0.23007113474026	0.255720017305074	0.233530949055029	0.207465935528739	0.269655472744006	0.239720776336603	0.237952641147787	0.220889273298751	0.191102068351797
		RO01	0.23188740371741	0.191954511884116	0.105566423401018	0.0984528748454451	0	0.113151202057267	0.224507722868676	0.226471516670526	0.246652399081673	0.22779779983917	0.244830369685584	0.233405015852352	0.201028624204135	0.277980210671307	0.237112993379177	0.258244660694428	0.253276466183948	0.202409642883843
		RO52	0.233570106439908	0.195976870686728	0.0400634455714818	0.0573931641143823	0.113151202057267	0	0.244579859113117	0.226188863420935	0.24814476931678	0.259639868803397	0.248255958275538	0.223896560228354	0.199225985596112	0.261724637357694	0.232410045355535	0.25030383179209	0.255814997446267	0.187503817309891
		RO06	0.0611616813118523	0.163101872304864	0.220348435526115	0.230230105881666	0.224507722868676	0.244579859113117	0	0.295962570561343	0.282439870420783	0.248643287609889	0.270952196647827	0.293964374472451	0.242989568754008	0.304542044800476	0.0783389202807443	0.255420752662242	0.26588886806745	0.208387837938533
		HR07	0.285900694389761	0.292064916025783	0.233783281766333	0.217493131797694	0.226471516670526	0.226188863420935	0.295962570561343	0	0.185670191100327	0.168392053119131	0.164525637895293	0.176216170840904	0.14555753186008	0.333362674596009	0.294342164122526	0.304467206188617	0.320659185552598	0.19071416769284
		HR11	0.282296904336632	0.294907937344745	0.272532683113567	0.259719109064175	0.246652399081673	0.24814476931678	0.282439870420783	0.185670191100327	0	0.162982724615814	0.0433779424441962	0.0330456516939519	0.159495343588762	0.402715785502122	0.26835833419473	0.30358727151478	0.302505872267988	0.296406920284038
		HR09	0.276527352716118	0.290041032895679	0.252737537997162	0.23007113474026	0.22779779983917	0.259639868803397	0.248643287609889	0.168392053119131	0.162982724615814	0	0.146122038291693	0.148393886465217	0.16600470303673	0.360387706986563	0.267264174745284	0.295567252201641	0.329625842385153	0.215687299089006
		HR05	0.265007336083001	0.310303492498568	0.263036753802641	0.255720017305074	0.244830369685584	0.248255958275538	0.270952196647827	0.164525637895293	0.0433779424441962	0.146122038291693	0	0.0370616344859676	0.135716441207143	0.380736395204852	0.260430329510306	0.282402681390768	0.301755542889154	0.270539554193888
		HR05	0.284083158921449	0.285060459752795	0.246390847124455	0.233530949055029	0.233405015852352	0.223896560228354	0.293964374472451	0.176216170840904	0.0330456516939519	0.148393886465217	0.0370616344859676	0	0.134407558197068	0.376094164050361	0.278342361317642	0.275669542212541	0.297819294675845	0.276765130508137
		HR18	0.242413707270335	0.265242337563361	0.218089038434686	0.207465935528739	0.201028624204135	0.199225985596112	0.242989568754008	0.14555753186008	0.159495343588762	0.16600470303673	0.135716441207143	0.134407558197068	0	0.33975092005614	0.236196491360999	0.26237375441768	0.301023028050436	0.240413654416749
		BG53	0.290661223162837	0.289501057426341	0.282583853032175	0.269655472744006	0.277980210671307	0.261724637357694	0.304542044800476	0.333362674596009	0.402715785502122	0.360387706986563	0.380736395204852	0.376094164050361	0.33975092005614	0	0.341485146639021	0.300366170771876	0.237932801681907	0.268365404421225
		BG54	0.0673950395232339	0.145430301127433	0.220099109093369	0.239720776336603	0.237112993379177	0.232410045355535	0.0783389202807443	0.294342164122526	0.26835833419473	0.267264174745284	0.260430329510306	0.278342361317642	0.236196491360999	0.341485146639021	0	0.245271310515837	0.274960815697006	0.215468333764803
		RO05	0.239721717572438	0.253309618743741	0.258328077533794	0.237952641147787	0.258244660694428	0.25030383179209	0.255420752662242	0.304467206188617	0.30358727151478	0.295567252201641	0.282402681390768	0.275669542212541	0.26237375441768	0.300366170771876	0.245271310515837	0	0.23952170902678	0.237567484451474
		RO07	0.281369509055126	0.259465084967192	0.237409028657215	0.220889273298751	0.253276466183948	0.255814997446267	0.26588886806745	0.320659185552598	0.302505872267988	0.329625842385153	0.301755542889154	0.297819294675845	0.301023028050436	0.237932801681907	0.274960815697006	0.23952170902678	0	0.24845468771283
		HR20	0.229273935255346	0.227120908262874	0.201321963760534	0.191102068351797	0.202409642883843	0.187503817309891	0.208387837938533	0.19071416769284	0.296406920284038	0.215687299089006	0.270539554193888	0.276765130508137	0.240413654416749	0.268365404421225	0.215468333764803	0.237567484451474	0.24845468771283	0
Matrix 4: Genetic distances between the Dictyocoela muelleri haplogroups. Matrix used for figure 6B. (see Table S1 for haplogroup denominations). The genetic distance was calculated using the Tamura-Nei substitution model.
			Dmueb01	Dmueb02	Dmueb03	Dmueb05	Dmueb06	Dmueb07	Dmueb08	Dmueb10	Dmueb11
		Dmueb01	0	0.00512022660298168	0.00254970256536625	0.0076804336240152	0.010251386276784	0.00246793639774742	0.00512290953911689	0.0299963469186433	0.04333730584512
		Dmueb02	0.00512022660298168	0	0.00256191589838018	0.00768919015175715	0.0102546033367804	0.00770883823097216	0.00513346679224272	0.0299963469186433	0.04333730584512
		Dmueb03	0.00254970256536625	0.00256191589838018	0	0.00510984144436646	0.00767546905537898	0.00512290953911689	0.00255622826135629	0.0299963469186433	0.04333730584512
		Dmueb05	0.0076804336240152	0.00768919015175715	0.00510984144436646	0	0.00767546905537898	0.00512290953911689	0.00255622826135629	0.0388256636846253	0.0497695662951598
		Dmueb06	0.010251386276784	0.0102546033367804	0.00767546905537898	0.00767546905537898	0	0.00769517096191565	0.00512314837814496	0.0342956450762067	0.0431828650748868
		Dmueb07	0.00246793639774742	0.00770883823097216	0.00512290953911689	0.00512290953911689	0.00769517096191565	0	0.00255621545577031	0.0345442844097887	0.0436125293620474
		Dmueb08	0.00512290953911689	0.00513346679224272	0.00255622826135629	0.00255622826135629	0.00512314837814496	0.00255621545577031	0	0.0345442844097887	0.0436125293620474
		Dmueb10	0.0299963469186433	0.0299963469186433	0.0299963469186433	0.0388256636846253	0.0342956450762067	0.0345442844097887	0.0345442844097887	0	0.0120886903649534
		Dmueb11	0.04333730584512	0.04333730584512	0.04333730584512	0.0497695662951598	0.0431828650748868	0.0436125293620474	0.0436125293620474	0.0120886903649534	0
Matrix 5: Genetic distances for the hosts belonging to populations infected with Dictyocoela roeselum. Matrix used for figure 6C. (see Table S1 for host population denominations). The genetic distance was calculated using the Tamura-Nei substitution model.
			H21	RO52	UA07	AL53	AL57	ALP06	RO06	ALP09	HR21	GR06	HR17	AL55	BG31	BG33	UA06	RO07	H17	UA31	RO04	RO36	HR20	H09	UA08
		H21	0	0.133827704671083	0.114638429542163	0.270744662057852	0.249712659012299	0.226763849811537	0.224670580367515	0.199705395838848	0.218520482749577	0.230204414163602	0.25414943161473	0.239627323371636	0.30004708019991	0.280155680431507	0.213092713875552	0.268612841388664	0.243222213376396	0.134764350994535	0.222022486402341	0.288844655651731	0.218510823594638	0.123296776578968	0.202473098343233
		RO52	0.133827704671083	0	0.0395370365895783	0.244298640715833	0.22721792825811	0.194999983643287	0.237164547896737	0.205833502307382	0.209848672009435	0.203031638984172	0.213870094475287	0.262530704733868	0.268520955421772	0.245388465160024	0.22215378440181	0.257555858621312	0.265054930540495	0.163002348160002	0.235816512788753	0.283606433505852	0.185441075933261	0.0991645006783517	0.238856262587584
		UA07	0.114638429542163	0.0395370365895783	0	0.270703299648082	0.248753274854529	0.205688318167027	0.223344016231928	0.205363325628917	0.216340505986802	0.226607407770369	0.23143541569625	0.263462977139372	0.285244500801931	0.282093689955356	0.221565197213129	0.24701206491772	0.264324196633178	0.157430621296008	0.240429212130579	0.293468279093315	0.204813547472384	0.086769916649772	0.257630271932601
		AL53	0.270744662057852	0.244298640715833	0.270703299648082	0	0.227808349275233	0.268521374276481	0.250038283629521	0.245531220505432	0.25406727545639	0.188820576218317	0.269358946902559	0.213970769416422	0.265799153072092	0.254125803735766	0.203395271844135	0.245461488204726	0.241775530181065	0.222591058991193	0.261621504031326	0.323448987911703	0.267887476901573	0.271292879559726	0.208809610470653
		AL57	0.249712659012299	0.22721792825811	0.248753274854529	0.227808349275233	0	0.270655705950885	0.268454604476723	0.257601888550022	0.246775392299857	0.204073497156738	0.234680246834065	0.236222681657689	0.29971561298589	0.236256126535379	0.260466398923408	0.246144902119288	0.256845876273914	0.209626353280355	0.262507635175431	0.339514797728968	0.255679924467373	0.215525001308171	0.249083553995223
		ALP06	0.226763849811537	0.194999983643287	0.205688318167027	0.268521374276481	0.270655705950885	0	0.235189768638003	0.101948194402055	0.112230094262818	0.242638620733752	0.152828927528186	0.286125360919869	0.264395362235149	0.256329617631921	0.239338760935985	0.284855001000015	0.266244890188926	0.2221349817942	0.297951143699071	0.334413219821271	0.236095038490207	0.218780874251001	0.268368557359795
		RO06	0.224670580367515	0.237164547896737	0.223344016231928	0.250038283629521	0.268454604476723	0.235189768638003	0	0.242215729935499	0.242892150988396	0.236747731651554	0.255066918423909	0.278048681027152	0.292882945422342	0.301598889717566	0.251956086143136	0.261251315425006	0.258856406157126	0.236131450030268	0.255955958632833	0.27845122515249	0.207906071825775	0.233352751753694	0.233167480811551
		ALP09	0.199705395838848	0.205833502307382	0.205363325628917	0.245531220505432	0.257601888550022	0.101948194402055	0.242215729935499	0	0.07070811209256	0.233929309022246	0.12708090014529	0.264666860261432	0.267876085628256	0.261333925359321	0.24739441425225	0.29448501079412	0.226573727126194	0.195516650351721	0.270252283800774	0.303885628594966	0.226078221020968	0.205760132811955	0.214772390963969
		HR21	0.218520482749577	0.209848672009435	0.216340505986802	0.25406727545639	0.246775392299857	0.112230094262818	0.242892150988396	0.07070811209256	0	0.225896169761262	0.132308489991074	0.294902570809392	0.290656797407157	0.262113464672466	0.213402291815022	0.286915338543151	0.256109381015632	0.204979882911986	0.245303501953583	0.313950072337645	0.234296306808305	0.202903922700584	0.214148309726408
		GR06	0.230204414163602	0.203031638984172	0.226607407770369	0.188820576218317	0.204073497156738	0.242638620733752	0.236747731651554	0.233929309022246	0.225896169761262	0	0.234556770110595	0.226706429432209	0.325744104069518	0.218805945373133	0.183842229642623	0.242385208256022	0.240735520089283	0.226879950088836	0.258934105155696	0.313541210618812	0.180711630737005	0.231795314917899	0.222228637574806
		HR17	0.25414943161473	0.213870094475287	0.23143541569625	0.269358946902559	0.234680246834065	0.152828927528186	0.255066918423909	0.12708090014529	0.132308489991074	0.234556770110595	0	0.286199280565666	0.26377231441612	0.250978741674817	0.250049344297852	0.31649770188955	0.275605482369925	0.182397000608723	0.246880324108472	0.319624345763722	0.213693687805357	0.230420153343906	0.257547729457596
		AL55	0.239627323371636	0.262530704733868	0.263462977139372	0.213970769416422	0.236222681657689	0.286125360919869	0.278048681027152	0.264666860261432	0.294902570809392	0.226706429432209	0.286199280565666	0	0.287331600624457	0.276415486338561	0.260258947771692	0.276264223901854	0.302892540762329	0.240846527900162	0.283986162145874	0.347799358144754	0.280693276903461	0.264003768540547	0.23234453951569
		BG31	0.30004708019991	0.268520955421772	0.285244500801931	0.265799153072092	0.29971561298589	0.264395362235149	0.292882945422342	0.267876085628256	0.290656797407157	0.325744104069518	0.26377231441612	0.287331600624457	0	0.318960963533122	0.311247023569724	0.33590518347105	0.295634101643489	0.278953177547162	0.302169491543436	0.310411422567031	0.263216646649647	0.300747104222952	0.340522636986337
		BG33	0.280155680431507	0.245388465160024	0.282093689955356	0.254125803735766	0.236256126535379	0.256329617631921	0.301598889717566	0.261333925359321	0.262113464672466	0.218805945373133	0.250978741674817	0.276415486338561	0.318960963533122	0	0.245522379390513	0.291023738656379	0.276690728896358	0.224529537644688	0.276453935158456	0.350116632591988	0.230836504097381	0.262313199987067	0.291945425848369
		UA06	0.213092713875552	0.22215378440181	0.221565197213129	0.203395271844135	0.260466398923408	0.239338760935985	0.251956086143136	0.24739441425225	0.213402291815022	0.183842229642623	0.250049344297852	0.260258947771692	0.311247023569724	0.245522379390513	0	0.21898967160241	0.245531220505432	0.202076430276958	0.24049260589231	0.285525766032453	0.168464743700865	0.210058972622367	0.149949821234067
		RO07	0.268612841388664	0.257555858621312	0.24701206491772	0.245461488204726	0.246144902119288	0.284855001000015	0.261251315425006	0.29448501079412	0.286915338543151	0.242385208256022	0.31649770188955	0.276264223901854	0.33590518347105	0.291023738656379	0.21898967160241	0	0.239695805760724	0.280358143578568	0.18712138334211	0.228933190670338	0.251069897240704	0.302301594655173	0.239940644756271
		H17	0.243222213376396	0.265054930540495	0.264324196633178	0.241775530181065	0.256845876273914	0.266244890188926	0.258856406157126	0.226573727126194	0.256109381015632	0.240735520089283	0.275605482369925	0.302892540762329	0.295634101643489	0.276690728896358	0.245531220505432	0.239695805760724	0	0.211158635385718	0.210120253790906	0.248847028512005	0.242867794411687	0.267183691502527	0.248197066119897
		UA31	0.134764350994535	0.163002348160002	0.157430621296008	0.222591058991193	0.209626353280355	0.2221349817942	0.236131450030268	0.195516650351721	0.204979882911986	0.226879950088836	0.182397000608723	0.240846527900162	0.278953177547162	0.224529537644688	0.202076430276958	0.280358143578568	0.211158635385718	0	0.244453665615241	0.311876520023078	0.227416279282067	0.145755664063261	0.203070626637446
		RO04	0.222022486402341	0.235816512788753	0.240429212130579	0.261621504031326	0.262507635175431	0.297951143699071	0.255955958632833	0.270252283800774	0.245303501953583	0.258934105155696	0.246880324108472	0.283986162145874	0.302169491543436	0.276453935158456	0.24049260589231	0.18712138334211	0.210120253790906	0.244453665615241	0	0.26621973189595	0.235616615772001	0.250825743745724	0.235329588030964
		RO36	0.288844655651731	0.283606433505852	0.293468279093315	0.323448987911703	0.339514797728968	0.334413219821271	0.27845122515249	0.303885628594966	0.313950072337645	0.313541210618812	0.319624345763722	0.347799358144754	0.310411422567031	0.350116632591988	0.285525766032453	0.228933190670338	0.248847028512005	0.311876520023078	0.26621973189595	0	0.264249573052867	0.340674642861138	0.28318693657055
		HR20	0.218510823594638	0.185441075933261	0.204813547472384	0.267887476901573	0.255679924467373	0.236095038490207	0.207906071825775	0.226078221020968	0.234296306808305	0.180711630737005	0.213693687805357	0.280693276903461	0.263216646649647	0.230836504097381	0.168464743700865	0.251069897240704	0.242867794411687	0.227416279282067	0.235616615772001	0.264249573052867	0	0.221367184036928	0.202766695677705
		H09	0.123296776578968	0.0991645006783517	0.086769916649772	0.271292879559726	0.215525001308171	0.218780874251001	0.233352751753694	0.205760132811955	0.202903922700584	0.231795314917899	0.230420153343906	0.264003768540547	0.300747104222952	0.262313199987067	0.210058972622367	0.302301594655173	0.267183691502527	0.145755664063261	0.250825743745724	0.340674642861138	0.221367184036928	0	0.21201163079438
		UA08	0.202473098343233	0.238856262587584	0.257630271932601	0.208809610470653	0.249083553995223	0.268368557359795	0.233167480811551	0.214772390963969	0.214148309726408	0.222228637574806	0.257547729457596	0.23234453951569	0.340522636986337	0.291945425848369	0.149949821234067	0.239940644756271	0.248197066119897	0.203070626637446	0.235329588030964	0.28318693657055	0.202766695677705	0.21201163079438	0
Matrix 6: Genetic distances between the Dictyocoela roeselum haplogroups. Matrix used for figure 6C. (see Table S1 for haplogroup denominations). The genetic distance was calculated using the Tamura-Nei substitution model.
			Droeb01	Droeb02	Droeb03	Droeb04	Droeb05	Droeb06	Droeb07	Droeb08	Droeb09	Droeb10	Droeb11	Droeb12	Droeb13	Droeb14	Droeb15	Droeb16	Droeb18
		Droeb01	0	0.0130106894481281	0.0103727904037076	0.0130141438870524	0.0157068127708546	0.00772457303169594	0.00543482284789554	0.00256082419402137	0.00302572569939463	0.0103997668797411	0.00502750942656238	0.00514806138862012	0.0103898939485938	0.0119790408798299	0.0143170961061869	0.0157077879849099	0.019741631118626
		Droeb02	0.0130106894481281	0	0.00779221096958693	0.0103999336654053	0.0130996893154085	0.00267738096944847	0.00544959516467214	0.0103761910962867	0.01224648748459	0.0130619003412586	0.0156657970581087	0.0156657970581087	0.0130106894481281	0.0191749327247325	0.0210389315544177	0.0183417927751119	0.019741631118626
		Droeb03	0.0103727904037076	0.00779221096958693	0	0.00256739851977228	0.00516462977433307	0.0108513531121451	0.00271002752714744	0.00775194077978991	0.01224648748459	0.0104031896461737	0.0130141416759504	0.0130141416759504	0.0103727904037076	0.0108217974071634	0.018359439589374	0.0156762734567673	0.019741631118626
		Droeb04	0.0130141438870524	0.0103999336654053	0.00256739851977228	0	0.00257732037377945	0.0135946014092796	0.00543110104344435	0.0103727924024906	0.0153752943496797	0.0130446513795234	0.0156762657066831	0.0156762657066831	0.0130141438870524	0.00808625336927227	0.0210639351251201	0.0183594458717748	0.0248524470713287
		Droeb05	0.0157068127708546	0.0130996893154085	0.00516462977433307	0.00257732037377945	0	0.0163940479267437	0.00818561879831969	0.0130446401684889	0.0185758527929729	0.0157172991419954	0.0183899747056375	0.0183899747056375	0.0157068127708546	0.00537638303998478	0.0238203974120111	0.0210944216378453	0.0301523505794157
		Droeb06	0.00772457303169594	0.00267738096944847	0.0108513531121451	0.0135946014092796	0.0163940479267437	0	0.00558660933137067	0.0135391547513277	0.012877295559931	0.0163601333854614	0.0102697225277099	0.010577747180899	0.0163487746867093	0.0119766041077388	0.0173424480598088	0.0219630985051886	0.021434354530168
		Droeb07	0.00543482284789554	0.00544959516467214	0.00271002752714744	0.00543110104344435	0.00818561879831969	0.00558660933137067	0	0.00543482284789554	0.00936058981959109	0.00817438692098094	0.00818567697122541	0.00818567697122541	0.00818567697122541	0.00839170836287384	0.0137558095364724	0.0137558095364724	0.0204478293590025
		Droeb08	0.00256082419402137	0.0103761910962867	0.00775194077978991	0.0103727924024906	0.0130446401684889	0.0135391547513277	0.00543482284789554	0	0.00302572569939463	0.00777202937552479	0.0103629780994029	0.0103629780994029	0.00776208643027521	0.0190921857821686	0.0156667775325015	0.0130383776268717	0.019741631118626
		Droeb09	0.00302572569939463	0.01224648748459	0.01224648748459	0.0153752943496797	0.0185758527929729	0.012877295559931	0.00936058981959109	0.00302572569939463	0	0.0122841052104411	0.0122704011647421	0.0122704011647421	0.0122704011647421	0.0194805194805194	0.0185774602493795	0.0185774602493795	0.019741631118626
		Droeb10	0.0103997668797411	0.0130619003412586	0.0104031896461737	0.0130446513795234	0.0157172991419954	0.0163601333854614	0.00817438692098094	0.00777202937552479	0.0122841052104411	0	0.018407734795955	0.018407734795955	0.0157173520618957	0.0219592117277536	0.0157490372874988	0.0130724813872587	0.0249635712087758
		Droeb11	0.00502750942656238	0.0156657970581087	0.0130141416759504	0.0156762657066831	0.0183899747056375	0.0102697225277099	0.00818567697122541	0.0103629780994029	0.0122704011647421	0.018407734795955	0	0.00127959242219355	0.00256739841198383	0.0146947995979184	0.0156454915985211	0.0183984129248056	0.0353084164205338
		Droeb12	0.00514806138862012	0.0156657970581087	0.0130141416759504	0.0156762657066831	0.0183899747056375	0.010577747180899	0.00818567697122541	0.0103629780994029	0.0122704011647421	0.018407734795955	0.00127959242219355	0	0.00256739841198383	0.0146848045776922	0.0156481223342625	0.0183984129248056	0.0353084164205338
		Droeb13	0.0103898939485938	0.0130106894481281	0.0103727904037076	0.0130141438870524	0.0157068127708546	0.0163487746867093	0.00818567697122541	0.00776208643027521	0.0122704011647421	0.0157173520618957	0.00256739841198383	0.00256739841198383	0	0.0219630929469037	0.0183984129248056	0.0157077879849099	0.0353084164205338
		Droeb14	0.0119790408798299	0.0191749327247325	0.0108217974071634	0.00808625336927227	0.00537638303998478	0.0119766041077388	0.00839170836287384	0.0190921857821686	0.0194805194805194	0.0219592117277536	0.0146947995979184	0.0146848045776922	0.0219630929469037	0	0.0215521039427726	0.0276709890694555	0.0326112153448828
		Droeb15	0.0143170961061869	0.0210389315544177	0.018359439589374	0.0210639351251201	0.0238203974120111	0.0173424480598088	0.0137558095364724	0.0156667775325015	0.0185774602493795	0.0157490372874988	0.0156454915985211	0.0156481223342625	0.0183984129248056	0.0215521039427726	0	0.00256739867067624	0.0460893218644364
		Droeb16	0.0157077879849099	0.0183417927751119	0.0156762734567673	0.0183594458717748	0.0210944216378453	0.0219630985051886	0.0137558095364724	0.0130383776268717	0.0185774602493795	0.0130724813872587	0.0183984129248056	0.0183984129248056	0.0157077879849099	0.0276709890694555	0.00256739867067624	0	0.0451638401695806
		Droeb18	0.019741631118626	0.019741631118626	0.019741631118626	0.0248524470713287	0.0301523505794157	0.021434354530168	0.0204478293590025	0.019741631118626	0.019741631118626	0.0249635712087758	0.0353084164205338	0.0353084164205338	0.0353084164205338	0.0326112153448828	0.0460893218644364	0.0451638401695806	0

## Sheet: PACo Analyses
Goodness-of-fit test (m²xy) for co-phylogenies between all the host MOTUs and all Dictyocoela spp., under the different hypothesis of infection in the 3 uncertain Dictyocoela haplogroups in 3 populations (see Results).
We illustrated the more conservative combination (figure 5, 6A), i.e. the one where P value was the lowest, highlighted in italics and bold. (see Table S1 for host population denominations)
									m2xy	P
Dmueb07 infecting population HR20:			Droe b15 infecting population RO04 / Droeb16 infecting population RO36						4.8835	0.000009
			Droe b16 infecting population RO04 / Droeb15 infecting population RO36						4.8862	0.000007
			Droeb15 infecting both populations RO04 and RO36						4.9157	0.000024
			Droeb16 infecting both populations RO04 and RO36						4.8764	0.000007
Dmueb08 infecting population HR20:			Droe b15 infecting population RO04 / Droeb16 infecting population RO36						4.8861	0.000010
			Droe b16 infecting population RO04 / Droeb15 infecting population RO36						4.8891	0.000010
			Droeb15 infecting both populations RO04 and RO36						4.9189	0.000030*
			Droeb16 infecting both populations RO04 and RO36						4.8789	0.000007
* Still significant after Bonferronni correction
Goodness-of-fit test (m²xy) for co-phylogenies between the host MOTUs and Dictyocoela muelleri, under the two hypothesis of infection in the 2 uncertain Dictyocoela haplogroups in one populations (see Results).
We illustrated the more conservative combination (figure 5, 6B), i.e. the one where P value was the highest, highlighted in italics and bold. (see Table S1 for host population denominations)
				m2xy	P
	Dmueb07 infecting population HR20			0.816	0.00034
	Dmueb08 infecting population HR20			0.824	0.00047
Goodness-of-fit test (m²xy) for co-phylogenies between all the host MOTUs and all Dictyocoela roeselum, under the different hypothesis of infection in the 2 uncertain Dictyocoela haplogroups in 2 populations (see Results).
We illustrated the more conservative combination (figure 5, 6C), i.e. the one where P value was the highest, highlighted in italics and bold. (see Table S1 for host population denominations)
							m2xy	P
	Droe b15 infecting population RO04 / Droeb16 infecting population RO36						1.043	0.00075
	Droe b16 infecting population RO04 / Droeb15 infecting population RO36						1.046	0.00105
	Droeb15 infecting both populations RO04 and RO36						1.065	0.00406*
	Droeb16 infecting both populations RO04 and RO36						1.040	0.00061
* Still significant after Bonferronni correction
